# Supplementary material for: Pan-cancer polygenic risk score associates with cancer susceptibility following kidney transplantation
Source: JCI Insight. 2026 Apr 23;11(11):e198098. doi: 10.1172/jci.insight.198098 (PMC13313503; doi:10.1172/jci.insight.198098)
Supplement: Supporting data values [file jciinsight-11-198098-s024.xlsx]

## Sheet: Fig2a_Basic
ScoreCan	variable	n_obs	n_event	estimate	std.error	statistic	conf.low	conf.high	ci	p.value
breast	BL_YEAR	495830	115592	1.02863	0.000844733	33.4108	1.02692	1.03033	1.03, 1.03	9.54792e-245
breast	BL_AGE	495830	115592	0.947646	0.000355284	-151.357	0.946986	0.948306	0.95, 0.95	0
breast	cohortARCTIC.BIOBANK.NFBC1986	495830	115592	0.993105	0.11354	-0.0609372	0.794968	1.24063	0.79, 1.24	0.951409
breast	cohortARCTIC.BIOBANK.OULU1935	495830	115592	1.89485	0.0903513	7.07393	1.58733	2.26194	1.59, 2.26	1.50611e-12
breast	cohortARCTIC.BIOBANK.OULU1945	495830	115592	1.82105	0.0916945	6.5371	1.5215	2.17958	1.52, 2.18	6.27249e-11
breast	cohortAURIA.BIOBANK	495830	115592	4.34389	0.0552836	26.5679	3.89782	4.84102	3.90, 4.84	1.5938e-155
breast	cohortBIOBANK.OF.CENTRAL.FINLAND	495830	115592	4.03824	0.057728	24.1791	3.60623	4.522	3.61, 4.52	3.69545e-129
breast	cohortBIOBANK.OF.EASTERN.FINLAND	495830	115592	4.04558	0.0557196	25.0832	3.62704	4.51242	3.63, 4.51	7.58897e-139
breast	cohortBLOOD.SERVICE.BIOBANK	495830	115592	1.01992	0.058975	0.334469	0.908588	1.1449	0.91, 1.14	0.738026
breast	cohortBOREALIS.BIOBANK	495830	115592	4.57287	0.0560666	27.1131	4.09699	5.10402	4.10, 5.10	6.89342e-162
breast	cohortHELSINKI.BIOBANK	495830	115592	4.82137	0.0548398	28.6846	4.33003	5.36846	4.33, 5.37	5.93709e-181
breast	cohortTAMPERE.BIOBANK	495830	115592	5.67833	0.0555715	31.2509	5.09235	6.33174	5.09, 6.33	2.17231e-214
breast	cohortTERVEYSTALO.BIOBANK	495830	115592	2.04638	0.0597868	11.9771	1.82011	2.30079	1.82, 2.30	4.68228e-33
breast	cohortTHL.BIOBANK.ATBC	495830	115592	4.29106	0.0533101	27.3219	3.86534	4.76368	3.87, 4.76	2.33045e-164
breast	cohortTHL.BIOBANK.BOTNIA	495830	115592	2.0878	0.0553802	13.2919	1.87305	2.32717	1.87, 2.33	2.57876e-40
breast	cohortTHL.BIOBANK.COROGENE	495830	115592	2.85483	0.0586773	17.8777	2.54469	3.20278	2.54, 3.20	1.76018e-71
breast	cohortTHL.BIOBANK.FINHEALTH.2017	495830	115592	2.1308	0.0644347	11.7406	1.878	2.41763	1.88, 2.42	7.89629e-32
breast	cohortTHL.BIOBANK.FINHIT	495830	115592	1.89315	0.0900097	7.09082	1.58697	2.2584	1.59, 2.26	1.33321e-12
breast	cohortTHL.BIOBANK.FinIPF	495830	115592	3.14543	0.121007	9.47011	2.4813	3.98733	2.48, 3.99	2.79536e-21
breast	cohortTHL.BIOBANK.FINRISK.1992	495830	115592	1.70496	0.0584832	9.123	1.52031	1.91203	1.52, 1.91	7.30705e-20
breast	cohortTHL.BIOBANK.FINRISK.1997	495830	115592	1.95206	0.0565201	11.8345	1.74737	2.18074	1.75, 2.18	2.58923e-32
breast	cohortTHL.BIOBANK.FINRISK.2002	495830	115592	1.76692	0.0580335	9.8088	1.57695	1.97977	1.58, 1.98	1.03191e-22
breast	cohortTHL.BIOBANK.FINRISK.2007	495830	115592	1.96983	0.060942	11.1244	1.74805	2.21974	1.75, 2.22	9.54173e-29
breast	cohortTHL.BIOBANK.FINRISK.2012	495830	115592	2.20844	0.062793	12.6175	1.95271	2.49767	1.95, 2.50	1.69191e-36
breast	cohortTHL.BIOBANK.FUSION	495830	115592	2.19392	0.0546559	14.3752	1.97105	2.44199	1.97, 2.44	7.40462e-47
breast	cohortTHL.BIOBANK.GENERISK	495830	115592	2.00767	0.0631868	11.0304	1.77381	2.27235	1.77, 2.27	2.72765e-28
breast	cohortTHL.BIOBANK.HEALTH.2000	495830	115592	2.18367	0.0568637	13.7347	1.95337	2.44112	1.95, 2.44	6.29159e-43
breast	cohortTHL.BIOBANK.HEALTH.2011	495830	115592	2.1124	0.140392	5.32668	1.60426	2.78149	1.60, 2.78	1.00026e-07
breast	cohortTHL.BIOBANK.HHS	495830	115592	2.27516	0.0591818	13.8903	2.02599	2.55499	2.03, 2.55	7.25454e-44
breast	cohortTHL.BIOBANK.KUUSAMO	495830	115592	2.18046	0.167002	4.66783	1.5718	3.02483	1.57, 3.02	3.044e-06
breast	cohortTHL.BIOBANK.MIGRAINE	495830	115592	2.00857	0.0580013	12.0243	1.79274	2.25039	1.79, 2.25	2.64812e-33
breast	cohortTHL.BIOBANK.SUPER	495830	115592	1.98426	0.0653021	10.4935	1.74588	2.2552	1.75, 2.26	9.25256e-26
breast	cohortTHL.BIOBANK.T1D	495830	115592	1.48023	0.0588835	6.66054	1.31888	1.66131	1.32, 1.66	2.72819e-11
breast	cohortTHL.BIOBANK.TWINS	495830	115592	1.90421	0.0545395	11.8091	1.71116	2.11903	1.71, 2.12	3.50102e-32
breast	PC1	495830	115592	0.160602	0.170647	-10.717	0.114947	0.224392	0.11, 0.22	8.47078e-27
breast	PC2	495830	115592	13.3984	0.291662	8.89776	7.56469	23.7311	7.56, 23.7	5.69855e-19
breast	PC3	495830	115592	0.932935	0.310025	-0.223916	0.50811	1.71295	0.51, 1.71	0.822823
breast	PC4	495830	115592	0.313837	0.36579	-3.16815	0.15323	0.642785	0.15, 0.64	0.0015341
breast	PC5	495830	115592	0.191413	0.425234	-3.88803	0.0831785	0.440484	0.08, 0.44	0.00010106
breast	PC6	495830	115592	0.28534	0.424544	-2.95393	0.124162	0.655745	0.12, 0.66	0.0031375
breast	PC7	495830	115592	0.789159	0.460057	-0.514692	0.320304	1.94431	0.32, 1.94	0.606768
breast	PC8	495830	115592	0.333118	0.542385	-2.02671	0.115059	0.964445	0.12, 0.96	0.0426921
breast	PC9	495830	115592	1.67955	0.490829	1.05643	0.6418	4.39529	0.64, 4.40	0.290771
breast	PC10	495830	115592	2.63447	0.540791	1.79123	0.91279	7.60352	0.91, 7.60	0.0732563
breast	SEXmale	495830	115592	0.958075	0.00626478	-6.83658	0.946383	0.969911	0.95, 0.97	8.11076e-12
breast	breast	401421	93787	1.02086	0.00299498	6.89313	1.01488	1.02687	1.01, 1.03	5.45774e-12
prostate	BL_YEAR	495830	115592	1.02861	0.000844579	33.4009	1.02691	1.03032	1.03, 1.03	1.33084e-244
prostate	BL_AGE	495830	115592	0.947644	0.000355298	-151.355	0.946985	0.948304	0.95, 0.95	0
prostate	cohortARCTIC.BIOBANK.NFBC1986	495830	115592	0.9919	0.11354	-0.0716338	0.794003	1.23912	0.79, 1.24	0.942893
prostate	cohortARCTIC.BIOBANK.OULU1935	495830	115592	1.89503	0.0903515	7.07499	1.58748	2.26216	1.59, 2.26	1.49455e-12
prostate	cohortARCTIC.BIOBANK.OULU1945	495830	115592	1.81294	0.0916953	6.48832	1.51472	2.16987	1.51, 2.17	8.68003e-11
prostate	cohortAURIA.BIOBANK	495830	115592	4.33914	0.0552825	26.5486	3.89356	4.83571	3.89, 4.84	2.66325e-155
prostate	cohortBIOBANK.OF.CENTRAL.FINLAND	495830	115592	4.03238	0.0577269	24.1544	3.60101	4.51543	3.60, 4.52	6.71885e-129
prostate	cohortBIOBANK.OF.EASTERN.FINLAND	495830	115592	4.04463	0.0557181	25.0796	3.62619	4.51134	3.63, 4.51	8.29561e-139
prostate	cohortBLOOD.SERVICE.BIOBANK	495830	115592	1.01906	0.0589737	0.320139	0.907822	1.14393	0.91, 1.14	0.748863
prostate	cohortBOREALIS.BIOBANK	495830	115592	4.56987	0.0560655	27.1019	4.09431	5.10066	4.09, 5.10	9.34447e-162
prostate	cohortHELSINKI.BIOBANK	495830	115592	4.82161	0.0548385	28.6862	4.33026	5.36872	4.33, 5.37	5.67236e-181
prostate	cohortTAMPERE.BIOBANK	495830	115592	5.67616	0.0555696	31.245	5.09042	6.3293	5.09, 6.33	2.60639e-214
prostate	cohortTERVEYSTALO.BIOBANK	495830	115592	2.04731	0.0597852	11.985	1.82093	2.30182	1.82, 2.30	4.25898e-33
prostate	cohortTHL.BIOBANK.ATBC	495830	115592	4.29169	0.0533102	27.3246	3.8659	4.76438	3.87, 4.76	2.16293e-164
prostate	cohortTHL.BIOBANK.BOTNIA	495830	115592	2.0862	0.0553807	13.278	1.87161	2.32539	1.87, 2.33	3.10686e-40
prostate	cohortTHL.BIOBANK.COROGENE	495830	115592	2.85585	0.0586768	17.8839	2.5456	3.20392	2.55, 3.20	1.5743e-71
prostate	cohortTHL.BIOBANK.FINHEALTH.2017	495830	115592	2.12898	0.0644335	11.7275	1.8764	2.41555	1.88, 2.42	9.2183e-32
prostate	cohortTHL.BIOBANK.FINHIT	495830	115592	1.89057	0.0900093	7.07567	1.5848	2.25532	1.58, 2.26	1.48731e-12
prostate	cohortTHL.BIOBANK.FinIPF	495830	115592	3.14937	0.121006	9.48057	2.48441	3.99231	2.48, 3.99	2.52891e-21
prostate	cohortTHL.BIOBANK.FINRISK.1992	495830	115592	1.70215	0.0584834	9.09475	1.51781	1.90888	1.52, 1.91	9.48083e-20
prostate	cohortTHL.BIOBANK.FINRISK.1997	495830	115592	1.95159	0.0565199	11.8302	1.74694	2.18021	1.75, 2.18	2.7239e-32
prostate	cohortTHL.BIOBANK.FINRISK.2002	495830	115592	1.76747	0.0580331	9.81424	1.57745	1.98039	1.58, 1.98	9.77765e-23
prostate	cohortTHL.BIOBANK.FINRISK.2007	495830	115592	1.96887	0.060942	11.1164	1.7472	2.21866	1.75, 2.22	1.04378e-28
prostate	cohortTHL.BIOBANK.FINRISK.2012	495830	115592	2.20673	0.0627924	12.6052	1.9512	2.49574	1.95, 2.50	1.97566e-36
prostate	cohortTHL.BIOBANK.FUSION	495830	115592	2.19178	0.054656	14.3573	1.96913	2.43961	1.97, 2.44	9.58328e-47
prostate	cohortTHL.BIOBANK.GENERISK	495830	115592	2.00907	0.0631858	11.0416	1.77505	2.27394	1.78, 2.27	2.40815e-28
prostate	cohortTHL.BIOBANK.HEALTH.2000	495830	115592	2.18289	0.0568638	13.7284	1.95267	2.44025	1.95, 2.44	6.8643e-43
prostate	cohortTHL.BIOBANK.HEALTH.2011	495830	115592	2.11742	0.140391	5.34361	1.60807	2.78809	1.61, 2.79	9.11141e-08
prostate	cohortTHL.BIOBANK.HHS	495830	115592	2.27193	0.0591821	13.8662	2.02311	2.55135	2.02, 2.55	1.01534e-43
prostate	cohortTHL.BIOBANK.KUUSAMO	495830	115592	2.18414	0.167	4.67798	1.57445	3.02992	1.57, 3.03	2.89716e-06
prostate	cohortTHL.BIOBANK.MIGRAINE	495830	115592	2.00728	0.0580013	12.0132	1.79159	2.24895	1.79, 2.25	3.02772e-33
prostate	cohortTHL.BIOBANK.SUPER	495830	115592	1.98358	0.0653005	10.4885	1.74528	2.25441	1.75, 2.25	9.7587e-26
prostate	cohortTHL.BIOBANK.T1D	495830	115592	1.47979	0.0588835	6.65557	1.3185	1.66082	1.32, 1.66	2.82213e-11
prostate	cohortTHL.BIOBANK.TWINS	495830	115592	1.90204	0.0545397	11.7883	1.70921	2.11663	1.71, 2.12	4.4859e-32
prostate	PC1	495830	115592	0.16653	0.169808	-10.5565	0.119385	0.232292	0.12, 0.23	4.74014e-26
prostate	PC2	495830	115592	12.9793	0.291684	8.78811	7.32771	22.9897	7.33, 23.0	1.52098e-18
prostate	PC3	495830	115592	0.954215	0.310013	-0.151174	0.519712	1.75198	0.52, 1.75	0.879839
prostate	PC4	495830	115592	0.29353	0.365812	-3.35083	0.143309	0.601219	0.14, 0.60	0.000805697
prostate	PC5	495830	115592	0.206609	0.425177	-3.70887	0.0897921	0.475402	0.09, 0.48	0.000208184
prostate	PC6	495830	115592	0.265907	0.424504	-3.12037	0.115715	0.611037	0.12, 0.61	0.00180623
prostate	PC7	495830	115592	0.785329	0.460015	-0.525314	0.318777	1.93471	0.32, 1.93	0.599365
prostate	PC8	495830	115592	0.334908	0.54218	-2.0176	0.115723	0.969236	0.12, 0.97	0.0436333
prostate	PC9	495830	115592	1.56557	0.490532	0.913802	0.598591	4.09462	0.60, 4.09	0.360821
prostate	PC10	495830	115592	2.87414	0.540497	1.9533	0.996404	8.29047	1.00, 8.29	0.0507842
prostate	SEXmale	495830	115592	0.958489	0.00626489	-6.76743	0.946792	0.970331	0.95, 0.97	1.3109e-11
prostate	prostate	250363	59444	1.03351	0.00295671	11.1481	1.02754	1.03952	1.03, 1.04	7.31783e-29
colon	BL_YEAR	495830	115592	1.02861	0.000844759	33.3976	1.02691	1.03032	1.03, 1.03	1.48675e-244
colon	BL_AGE	495830	115592	0.947649	0.000355277	-151.349	0.94699	0.948309	0.95, 0.95	0
colon	cohortARCTIC.BIOBANK.NFBC1986	495830	115592	0.992663	0.11354	-0.0648591	0.794614	1.24007	0.79, 1.24	0.948286
colon	cohortARCTIC.BIOBANK.OULU1935	495830	115592	1.89403	0.0903515	7.06916	1.58665	2.26097	1.59, 2.26	1.5587e-12
colon	cohortARCTIC.BIOBANK.OULU1945	495830	115592	1.8188	0.0916946	6.52359	1.51962	2.17689	1.52, 2.18	6.86423e-11
colon	cohortAURIA.BIOBANK	495830	115592	4.34413	0.0552838	26.5688	3.89803	4.84129	3.90, 4.84	1.55623e-155
colon	cohortBIOBANK.OF.CENTRAL.FINLAND	495830	115592	4.03954	0.0577284	24.1845	3.6074	4.52346	3.61, 4.52	3.23904e-129
colon	cohortBIOBANK.OF.EASTERN.FINLAND	495830	115592	4.04754	0.0557198	25.0918	3.6288	4.51461	3.63, 4.51	6.11454e-139
colon	cohortBLOOD.SERVICE.BIOBANK	495830	115592	1.01943	0.0589754	0.326251	0.908147	1.14434	0.91, 1.14	0.744235
colon	cohortBOREALIS.BIOBANK	495830	115592	4.57506	0.0560669	27.1215	4.09895	5.10647	4.10, 5.11	5.49462e-162
colon	cohortHELSINKI.BIOBANK	495830	115592	4.82359	0.0548402	28.6928	4.33202	5.37094	4.33, 5.37	4.68924e-181
colon	cohortTAMPERE.BIOBANK	495830	115592	5.6781	0.0555717	31.25	5.09214	6.33149	5.09, 6.33	2.22961e-214
colon	cohortTERVEYSTALO.BIOBANK	495830	115592	2.04766	0.059787	11.9875	1.82124	2.30223	1.82, 2.30	4.13271e-33
colon	cohortTHL.BIOBANK.ATBC	495830	115592	4.29278	0.0533103	27.3293	3.86688	4.76559	3.87, 4.77	1.90146e-164
colon	cohortTHL.BIOBANK.BOTNIA	495830	115592	2.08607	0.0553812	13.2768	1.8715	2.32525	1.87, 2.33	3.15779e-40
colon	cohortTHL.BIOBANK.COROGENE	495830	115592	2.85888	0.0586771	17.9019	2.5483	3.20732	2.55, 3.21	1.13984e-71
colon	cohortTHL.BIOBANK.FINHEALTH.2017	495830	115592	2.13156	0.0644347	11.7461	1.87867	2.41849	1.88, 2.42	7.39763e-32
colon	cohortTHL.BIOBANK.FINHIT	495830	115592	1.8933	0.0900099	7.09168	1.5871	2.25858	1.59, 2.26	1.32491e-12
colon	cohortTHL.BIOBANK.FinIPF	495830	115592	3.14562	0.121008	9.47056	2.48144	3.98756	2.48, 3.99	2.78353e-21
colon	cohortTHL.BIOBANK.FINRISK.1992	495830	115592	1.70456	0.058483	9.11899	1.51996	1.91158	1.52, 1.91	7.58307e-20
colon	cohortTHL.BIOBANK.FINRISK.1997	495830	115592	1.95297	0.0565202	11.8427	1.74818	2.18175	1.75, 2.18	2.34794e-32
colon	cohortTHL.BIOBANK.FINRISK.2002	495830	115592	1.76821	0.0580335	9.8214	1.57811	1.98122	1.58, 1.98	9.10702e-23
colon	cohortTHL.BIOBANK.FINRISK.2007	495830	115592	1.97135	0.0609424	11.1371	1.7494	2.22146	1.75, 2.22	8.27967e-29
colon	cohortTHL.BIOBANK.FINRISK.2012	495830	115592	2.20905	0.0627927	12.6219	1.95325	2.49836	1.95, 2.50	1.59893e-36
colon	cohortTHL.BIOBANK.FUSION	495830	115592	2.19452	0.0546563	14.3801	1.97159	2.44266	1.97, 2.44	6.89688e-47
colon	cohortTHL.BIOBANK.GENERISK	495830	115592	2.00886	0.0631869	11.0397	1.77486	2.27371	1.77, 2.27	2.45744e-28
colon	cohortTHL.BIOBANK.HEALTH.2000	495830	115592	2.185	0.0568637	13.7454	1.95456	2.44261	1.95, 2.44	5.42609e-43
colon	cohortTHL.BIOBANK.HEALTH.2011	495830	115592	2.11173	0.140392	5.32445	1.60375	2.78061	1.60, 2.78	1.01257e-07
colon	cohortTHL.BIOBANK.HHS	495830	115592	2.27566	0.0591824	13.8938	2.02643	2.55555	2.03, 2.56	6.903e-44
colon	cohortTHL.BIOBANK.KUUSAMO	495830	115592	2.18476	0.167002	4.6796	1.57489	3.03079	1.57, 3.03	2.87433e-06
colon	cohortTHL.BIOBANK.MIGRAINE	495830	115592	2.00789	0.0580013	12.0184	1.79213	2.24963	1.79, 2.25	2.84371e-33
colon	cohortTHL.BIOBANK.SUPER	495830	115592	1.98447	0.0653023	10.4951	1.74606	2.25543	1.75, 2.26	9.10169e-26
colon	cohortTHL.BIOBANK.T1D	495830	115592	1.48112	0.0588835	6.67075	1.31968	1.66231	1.32, 1.66	2.54507e-11
colon	cohortTHL.BIOBANK.TWINS	495830	115592	1.90305	0.0545402	11.7978	1.71011	2.11775	1.71, 2.12	4.00422e-32
colon	PC1	495830	115592	0.184798	0.169577	-9.95709	0.132541	0.257656	0.13, 0.26	2.34846e-23
colon	PC2	495830	115592	13.2232	0.291858	8.84667	7.46288	23.4297	7.46, 23.4	9.01717e-19
colon	PC3	495830	115592	0.950356	0.310055	-0.164223	0.517568	1.74504	0.52, 1.75	0.869556
colon	PC4	495830	115592	0.312012	0.36577	-3.18428	0.152345	0.639022	0.15, 0.64	0.00145116
colon	PC5	495830	115592	0.184159	0.4254	-3.97733	0.0800001	0.423929	0.08, 0.42	6.96936e-05
colon	PC6	495830	115592	0.278513	0.424503	-3.01126	0.121202	0.640006	0.12, 0.64	0.00260168
colon	PC7	495830	115592	0.729935	0.460204	-0.684043	0.296182	1.79891	0.30, 1.80	0.493948
colon	PC8	495830	115592	0.323895	0.542211	-2.07914	0.111911	0.937423	0.11, 0.94	0.0376041
colon	PC9	495830	115592	1.52178	0.490596	0.855858	0.581776	3.98059	0.58, 3.98	0.392076
colon	PC10	495830	115592	2.80357	0.540567	1.90706	0.971806	8.08804	0.97, 8.09	0.056513
colon	SEXmale	495830	115592	0.9582	0.00626477	-6.81563	0.946507	0.970038	0.95, 0.97	9.38524e-12
colon	colon	217865	51353	1.01374	0.0029336	4.65163	1.00793	1.01959	1.01, 1.02	3.29322e-06
gastricesoph	BL_YEAR	495830	115592	1.02861	0.000844735	33.3977	1.02691	1.03032	1.03, 1.03	1.47883e-244
gastricesoph	BL_AGE	495830	115592	0.947647	0.000355275	-151.356	0.946988	0.948307	0.95, 0.95	0
gastricesoph	cohortARCTIC.BIOBANK.NFBC1986	495830	115592	0.992379	0.11354	-0.0673803	0.794387	1.23972	0.79, 1.24	0.946279
gastricesoph	cohortARCTIC.BIOBANK.OULU1935	495830	115592	1.89523	0.0903521	7.07611	1.58765	2.2624	1.59, 2.26	1.48257e-12
gastricesoph	cohortARCTIC.BIOBANK.OULU1945	495830	115592	1.81958	0.0916946	6.52828	1.52027	2.17782	1.52, 2.18	6.65296e-11
gastricesoph	cohortAURIA.BIOBANK	495830	115592	4.34384	0.0552837	26.5677	3.89777	4.84096	3.90, 4.84	1.60558e-155
gastricesoph	cohortBIOBANK.OF.CENTRAL.FINLAND	495830	115592	4.03837	0.0577282	24.1795	3.60635	4.52215	3.61, 4.52	3.65327e-129
gastricesoph	cohortBIOBANK.OF.EASTERN.FINLAND	495830	115592	4.04682	0.0557199	25.0885	3.62815	4.5138	3.63, 4.51	6.63692e-139
gastricesoph	cohortBLOOD.SERVICE.BIOBANK	495830	115592	1.01954	0.0589752	0.32806	0.908244	1.14446	0.91, 1.14	0.742866
gastricesoph	cohortBOREALIS.BIOBANK	495830	115592	4.57517	0.0560667	27.122	4.09905	5.10659	4.10, 5.11	5.41447e-162
gastricesoph	cohortHELSINKI.BIOBANK	495830	115592	4.82294	0.05484	28.6905	4.33144	5.37022	4.33, 5.37	5.01954e-181
gastricesoph	cohortTAMPERE.BIOBANK	495830	115592	5.67827	0.0555715	31.2507	5.09229	6.33167	5.09, 6.33	2.18555e-214
gastricesoph	cohortTERVEYSTALO.BIOBANK	495830	115592	2.04766	0.0597869	11.9875	1.82124	2.30223	1.82, 2.30	4.12982e-33
gastricesoph	cohortTHL.BIOBANK.ATBC	495830	115592	4.29204	0.0533103	27.3261	3.86622	4.76477	3.87, 4.76	2.07777e-164
gastricesoph	cohortTHL.BIOBANK.BOTNIA	495830	115592	2.08736	0.055381	13.288	1.87266	2.32669	1.87, 2.33	2.71814e-40
gastricesoph	cohortTHL.BIOBANK.COROGENE	495830	115592	2.85771	0.0586771	17.8949	2.54725	3.20601	2.55, 3.21	1.29256e-71
gastricesoph	cohortTHL.BIOBANK.FINHEALTH.2017	495830	115592	2.13159	0.0644346	11.7463	1.8787	2.41853	1.88, 2.42	7.37534e-32
gastricesoph	cohortTHL.BIOBANK.FINHIT	495830	115592	1.89302	0.09001	7.09001	1.58686	2.25825	1.59, 2.26	1.34101e-12
gastricesoph	cohortTHL.BIOBANK.FinIPF	495830	115592	3.15118	0.121007	9.48519	2.48583	3.99461	2.49, 3.99	2.41931e-21
gastricesoph	cohortTHL.BIOBANK.FINRISK.1992	495830	115592	1.70466	0.0584833	9.12001	1.52005	1.9117	1.52, 1.91	7.51162e-20
gastricesoph	cohortTHL.BIOBANK.FINRISK.1997	495830	115592	1.95255	0.0565202	11.8389	1.7478	2.18129	1.75, 2.18	2.45672e-32
gastricesoph	cohortTHL.BIOBANK.FINRISK.2002	495830	115592	1.76748	0.0580335	9.81422	1.57745	1.9804	1.58, 1.98	9.77954e-23
gastricesoph	cohortTHL.BIOBANK.FINRISK.2007	495830	115592	1.97077	0.0609422	11.1323	1.74889	2.2208	1.75, 2.22	8.73981e-29
gastricesoph	cohortTHL.BIOBANK.FINRISK.2012	495830	115592	2.21005	0.0627927	12.6291	1.95412	2.49948	1.95, 2.50	1.45991e-36
gastricesoph	cohortTHL.BIOBANK.FUSION	495830	115592	2.19466	0.0546562	14.3813	1.97171	2.44281	1.97, 2.44	6.78134e-47
gastricesoph	cohortTHL.BIOBANK.GENERISK	495830	115592	2.0085	0.0631871	11.0368	1.77454	2.2733	1.77, 2.27	2.53783e-28
gastricesoph	cohortTHL.BIOBANK.HEALTH.2000	495830	115592	2.18482	0.0568636	13.744	1.9544	2.4424	1.95, 2.44	5.53525e-43
gastricesoph	cohortTHL.BIOBANK.HEALTH.2011	495830	115592	2.11187	0.140392	5.32492	1.60386	2.7808	1.60, 2.78	1.00998e-07
gastricesoph	cohortTHL.BIOBANK.HHS	495830	115592	2.27451	0.0591823	13.8853	2.02541	2.55425	2.03, 2.55	7.77504e-44
gastricesoph	cohortTHL.BIOBANK.KUUSAMO	495830	115592	2.18084	0.167002	4.66888	1.57207	3.02536	1.57, 3.03	3.02841e-06
gastricesoph	cohortTHL.BIOBANK.MIGRAINE	495830	115592	2.00812	0.0580017	12.0203	1.79233	2.24989	1.79, 2.25	2.77915e-33
gastricesoph	cohortTHL.BIOBANK.SUPER	495830	115592	1.98421	0.0653022	10.4931	1.74584	2.25514	1.75, 2.26	9.29137e-26
gastricesoph	cohortTHL.BIOBANK.T1D	495830	115592	1.48085	0.0588836	6.66772	1.31944	1.66201	1.32, 1.66	2.59812e-11
gastricesoph	cohortTHL.BIOBANK.TWINS	495830	115592	1.90367	0.05454	11.8039	1.71067	2.11844	1.71, 2.12	3.72738e-32
gastricesoph	PC1	495830	115592	0.183969	0.169635	-9.9802	0.131932	0.256529	0.13, 0.26	1.86093e-23
gastricesoph	PC2	495830	115592	13.9663	0.291624	9.04126	7.88591	24.7351	7.89, 24.7	1.54879e-19
gastricesoph	PC3	495830	115592	0.926333	0.310029	-0.246819	0.50451	1.70084	0.50, 1.70	0.805048
gastricesoph	PC4	495830	115592	0.308453	0.365768	-3.21565	0.150608	0.631731	0.15, 0.63	0.00130148
gastricesoph	PC5	495830	115592	0.194974	0.425201	-3.84498	0.0847315	0.44865	0.08, 0.45	0.000120561
gastricesoph	PC6	495830	115592	0.28494	0.42453	-2.95734	0.123992	0.654807	0.12, 0.65	0.00310309
gastricesoph	PC7	495830	115592	0.773949	0.460097	-0.556948	0.314106	1.90699	0.31, 1.91	0.577563
gastricesoph	PC8	495830	115592	0.321679	0.542331	-2.09134	0.11112	0.931228	0.11, 0.93	0.0364974
gastricesoph	PC9	495830	115592	1.5216	0.490645	0.855535	0.581652	3.98052	0.58, 3.98	0.392255
gastricesoph	PC10	495830	115592	2.84722	0.540667	1.93528	0.986744	8.21556	0.99, 8.22	0.0529556
gastricesoph	SEXmale	495830	115592	0.958136	0.00626477	-6.82639	0.946443	0.969973	0.95, 0.97	8.70778e-12
gastricesoph	gastricesoph	14964	3586	1.00131	0.0028744	0.454984	0.995683	1.00697	1.00, 1.01	0.649121
cervix	BL_YEAR	495830	115592	1.02861	0.000844734	33.3984	1.02691	1.03032	1.03, 1.03	1.4476e-244
cervix	BL_AGE	495830	115592	0.947646	0.000355277	-151.358	0.946986	0.948306	0.95, 0.95	0
cervix	cohortARCTIC.BIOBANK.NFBC1986	495830	115592	0.992477	0.11354	-0.0665068	0.794465	1.23984	0.79, 1.24	0.946974
cervix	cohortARCTIC.BIOBANK.OULU1935	495830	115592	1.89557	0.0903512	7.07815	1.58794	2.2628	1.59, 2.26	1.46087e-12
cervix	cohortARCTIC.BIOBANK.OULU1945	495830	115592	1.81948	0.0916946	6.52764	1.52018	2.1777	1.52, 2.18	6.68136e-11
cervix	cohortAURIA.BIOBANK	495830	115592	4.34413	0.0552838	26.5688	3.89803	4.84128	3.90, 4.84	1.55632e-155
cervix	cohortBIOBANK.OF.CENTRAL.FINLAND	495830	115592	4.03869	0.0577283	24.1809	3.60663	4.5225	3.61, 4.52	3.53724e-129
cervix	cohortBIOBANK.OF.EASTERN.FINLAND	495830	115592	4.04685	0.05572	25.0887	3.62817	4.51384	3.63, 4.51	6.61399e-139
cervix	cohortBLOOD.SERVICE.BIOBANK	495830	115592	1.01954	0.0589752	0.328115	0.908247	1.14447	0.91, 1.14	0.742825
cervix	cohortBOREALIS.BIOBANK	495830	115592	4.57544	0.0560668	27.1231	4.09929	5.10689	4.10, 5.11	5.2658e-162
cervix	cohortHELSINKI.BIOBANK	495830	115592	4.82321	0.0548401	28.6914	4.33168	5.37052	4.33, 5.37	4.88266e-181
cervix	cohortTAMPERE.BIOBANK	495830	115592	5.67883	0.0555716	31.2524	5.0928	6.3323	5.09, 6.33	2.07e-214
cervix	cohortTERVEYSTALO.BIOBANK	495830	115592	2.0478	0.059787	11.9887	1.82136	2.30238	1.82, 2.30	4.07471e-33
cervix	cohortTHL.BIOBANK.ATBC	495830	115592	4.29238	0.0533103	27.3276	3.86652	4.76515	3.87, 4.77	1.99538e-164
cervix	cohortTHL.BIOBANK.BOTNIA	495830	115592	2.08701	0.0553813	13.2848	1.87233	2.32629	1.87, 2.33	2.83522e-40
cervix	cohortTHL.BIOBANK.COROGENE	495830	115592	2.85773	0.0586771	17.895	2.54727	3.20603	2.55, 3.21	1.29009e-71
cervix	cohortTHL.BIOBANK.FINHEALTH.2017	495830	115592	2.13183	0.0644348	11.748	1.87891	2.4188	1.88, 2.42	7.22889e-32
cervix	cohortTHL.BIOBANK.FINHIT	495830	115592	1.89311	0.09001	7.09053	1.58693	2.25835	1.59, 2.26	1.33596e-12
cervix	cohortTHL.BIOBANK.FinIPF	495830	115592	3.15256	0.121008	9.48873	2.48691	3.99636	2.49, 4.00	2.33856e-21
cervix	cohortTHL.BIOBANK.FINRISK.1992	495830	115592	1.70474	0.0584832	9.12079	1.52012	1.91179	1.52, 1.91	7.45786e-20
cervix	cohortTHL.BIOBANK.FINRISK.1997	495830	115592	1.95257	0.0565202	11.8391	1.74782	2.18131	1.75, 2.18	2.45046e-32
cervix	cohortTHL.BIOBANK.FINRISK.2002	495830	115592	1.76764	0.0580335	9.8158	1.5776	1.98058	1.58, 1.98	9.62725e-23
cervix	cohortTHL.BIOBANK.FINRISK.2007	495830	115592	1.97095	0.0609423	11.1338	1.74905	2.22101	1.75, 2.22	8.59283e-29
cervix	cohortTHL.BIOBANK.FINRISK.2012	495830	115592	2.21022	0.0627927	12.6303	1.95428	2.49969	1.95, 2.50	1.43655e-36
cervix	cohortTHL.BIOBANK.FUSION	495830	115592	2.19489	0.0546562	14.3832	1.97192	2.44308	1.97, 2.44	6.59361e-47
cervix	cohortTHL.BIOBANK.GENERISK	495830	115592	2.00841	0.063187	11.0362	1.77446	2.27319	1.77, 2.27	2.55729e-28
cervix	cohortTHL.BIOBANK.HEALTH.2000	495830	115592	2.18506	0.0568638	13.7459	1.95462	2.44268	1.95, 2.44	5.38819e-43
cervix	cohortTHL.BIOBANK.HEALTH.2011	495830	115592	2.11173	0.140392	5.32443	1.60375	2.78061	1.60, 2.78	1.01267e-07
cervix	cohortTHL.BIOBANK.HHS	495830	115592	2.27413	0.0591825	13.8824	2.02506	2.55382	2.03, 2.55	8.0992e-44
cervix	cohortTHL.BIOBANK.KUUSAMO	495830	115592	2.18164	0.167002	4.67105	1.57264	3.02646	1.57, 3.03	2.99658e-06
cervix	cohortTHL.BIOBANK.MIGRAINE	495830	115592	2.00825	0.0580018	12.0214	1.79245	2.25003	1.79, 2.25	2.74254e-33
cervix	cohortTHL.BIOBANK.SUPER	495830	115592	1.98411	0.0653022	10.4923	1.74574	2.25503	1.75, 2.26	9.37057e-26
cervix	cohortTHL.BIOBANK.T1D	495830	115592	1.48203	0.0588886	6.68062	1.32048	1.66335	1.32, 1.66	2.37929e-11
cervix	cohortTHL.BIOBANK.TWINS	495830	115592	1.90387	0.05454	11.8058	1.71086	2.11867	1.71, 2.12	3.64235e-32
cervix	PC1	495830	115592	0.181378	0.170004	-10.0419	0.12998	0.253101	0.13, 0.25	9.96934e-24
cervix	PC2	495830	115592	13.8218	0.291814	8.99975	7.80141	24.4882	7.80, 24.5	2.26236e-19
cervix	PC3	495830	115592	0.932971	0.310053	-0.223771	0.508102	1.71311	0.51, 1.71	0.822936
cervix	PC4	495830	115592	0.304453	0.365959	-3.24965	0.148599	0.623772	0.15, 0.62	0.00115549
cervix	PC5	495830	115592	0.195224	0.425197	-3.842	0.0848409	0.449223	0.08, 0.45	0.000122038
cervix	PC6	495830	115592	0.281801	0.424562	-2.9832	0.122618	0.647636	0.12, 0.65	0.00285252
cervix	PC7	495830	115592	0.766968	0.460192	-0.576519	0.311215	1.89014	0.31, 1.89	0.564264
cervix	PC8	495830	115592	0.325838	0.5425	-2.06701	0.112519	0.943579	0.11, 0.94	0.0387328
cervix	PC9	495830	115592	1.53135	0.490644	0.868551	0.585379	4.006	0.59, 4.01	0.385093
cervix	PC10	495830	115592	2.82069	0.540687	1.9179	0.977511	8.13932	0.98, 8.14	0.0551243
cervix	SEXmale	495830	115592	0.958137	0.00626477	-6.82625	0.946444	0.969974	0.95, 0.97	8.71619e-12
cervix	cervix	255984	59790	0.997006	0.00296426	-1.01171	0.99123	1.00281	0.99, 1.00	0.311676
thyroid	BL_YEAR	495830	115592	1.02862	0.000844749	33.4026	1.02692	1.03032	1.03, 1.03	1.25708e-244
thyroid	BL_AGE	495830	115592	0.947644	0.000355278	-151.364	0.946984	0.948304	0.95, 0.95	0
thyroid	cohortARCTIC.BIOBANK.NFBC1986	495830	115592	0.992125	0.11354	-0.0696361	0.794183	1.2394	0.79, 1.24	0.944483
thyroid	cohortARCTIC.BIOBANK.OULU1935	495830	115592	1.89428	0.0903515	7.0706	1.58685	2.26127	1.59, 2.26	1.5427e-12
thyroid	cohortARCTIC.BIOBANK.OULU1945	495830	115592	1.82072	0.0916947	6.53509	1.52122	2.17919	1.52, 2.18	6.3571e-11
thyroid	cohortAURIA.BIOBANK	495830	115592	4.34252	0.055284	26.562	3.89659	4.8395	3.90, 4.84	1.86423e-155
thyroid	cohortBIOBANK.OF.CENTRAL.FINLAND	495830	115592	4.03826	0.0577283	24.179	3.60625	4.52202	3.61, 4.52	3.69731e-129
thyroid	cohortBIOBANK.OF.EASTERN.FINLAND	495830	115592	4.0461	0.0557203	25.0852	3.6275	4.513	3.63, 4.51	7.2216e-139
thyroid	cohortBLOOD.SERVICE.BIOBANK	495830	115592	1.01941	0.0589754	0.325885	0.908128	1.14432	0.91, 1.14	0.744511
thyroid	cohortBOREALIS.BIOBANK	495830	115592	4.57405	0.0560669	27.1176	4.09805	5.10535	4.10, 5.11	6.10392e-162
thyroid	cohortHELSINKI.BIOBANK	495830	115592	4.82192	0.0548402	28.6865	4.33052	5.36909	4.33, 5.37	5.62707e-181
thyroid	cohortTAMPERE.BIOBANK	495830	115592	5.6767	0.0555718	31.2455	5.09089	6.32993	5.09, 6.33	2.56919e-214
thyroid	cohortTERVEYSTALO.BIOBANK	495830	115592	2.04728	0.0597871	11.9844	1.8209	2.3018	1.82, 2.30	4.29064e-33
thyroid	cohortTHL.BIOBANK.ATBC	495830	115592	4.2911	0.0533104	27.3219	3.86537	4.76373	3.87, 4.76	2.32761e-164
thyroid	cohortTHL.BIOBANK.BOTNIA	495830	115592	2.08616	0.0553814	13.2774	1.87157	2.32535	1.87, 2.33	3.12918e-40
thyroid	cohortTHL.BIOBANK.COROGENE	495830	115592	2.85717	0.0586772	17.8916	2.54677	3.2054	2.55, 3.21	1.37006e-71
thyroid	cohortTHL.BIOBANK.FINHEALTH.2017	495830	115592	2.13074	0.064435	11.74	1.87795	2.41756	1.88, 2.42	7.94651e-32
thyroid	cohortTHL.BIOBANK.FINHIT	495830	115592	1.89276	0.09001	7.08849	1.58664	2.25794	1.59, 2.26	1.35585e-12
thyroid	cohortTHL.BIOBANK.FinIPF	495830	115592	3.15126	0.121007	9.48542	2.4859	3.99472	2.49, 3.99	2.41398e-21
thyroid	cohortTHL.BIOBANK.FINRISK.1992	495830	115592	1.7048	0.0584833	9.12137	1.52017	1.91185	1.52, 1.91	7.41829e-20
thyroid	cohortTHL.BIOBANK.FINRISK.1997	495830	115592	1.95248	0.0565204	11.8382	1.74773	2.1812	1.75, 2.18	2.47792e-32
thyroid	cohortTHL.BIOBANK.FINRISK.2002	495830	115592	1.76686	0.0580338	9.80816	1.5769	1.97971	1.58, 1.98	1.03848e-22
thyroid	cohortTHL.BIOBANK.FINRISK.2007	495830	115592	1.97028	0.0609424	11.1281	1.74845	2.22025	1.75, 2.22	9.15363e-29
thyroid	cohortTHL.BIOBANK.FINRISK.2012	495830	115592	2.20937	0.0627928	12.6241	1.95352	2.49872	1.95, 2.50	1.55413e-36
thyroid	cohortTHL.BIOBANK.FUSION	495830	115592	2.19481	0.0546563	14.3825	1.97184	2.44298	1.97, 2.44	6.6662e-47
thyroid	cohortTHL.BIOBANK.GENERISK	495830	115592	2.00849	0.0631871	11.0368	1.77454	2.27329	1.77, 2.27	2.5389e-28
thyroid	cohortTHL.BIOBANK.HEALTH.2000	495830	115592	2.18452	0.0568635	13.7416	1.95413	2.44207	1.95, 2.44	5.71938e-43
thyroid	cohortTHL.BIOBANK.HEALTH.2011	495830	115592	2.11081	0.140392	5.32132	1.60305	2.7794	1.60, 2.78	1.03015e-07
thyroid	cohortTHL.BIOBANK.HHS	495830	115592	2.27394	0.0591824	13.881	2.0249	2.55361	2.02, 2.55	8.25293e-44
thyroid	cohortTHL.BIOBANK.KUUSAMO	495830	115592	2.17713	0.167003	4.65866	1.56939	3.02021	1.57, 3.02	3.18281e-06
thyroid	cohortTHL.BIOBANK.MIGRAINE	495830	115592	2.00841	0.0580016	12.0229	1.79259	2.25021	1.79, 2.25	2.69503e-33
thyroid	cohortTHL.BIOBANK.SUPER	495830	115592	1.98357	0.0653025	10.4881	1.74527	2.25441	1.75, 2.25	9.79823e-26
thyroid	cohortTHL.BIOBANK.T1D	495830	115592	1.48058	0.0588837	6.66452	1.3192	1.6617	1.32, 1.66	2.65526e-11
thyroid	cohortTHL.BIOBANK.TWINS	495830	115592	1.90327	0.05454	11.8	1.71031	2.118	1.71, 2.12	3.90179e-32
thyroid	PC1	495830	115592	0.181099	0.169619	-10.0738	0.129878	0.252521	0.13, 0.25	7.21482e-24
thyroid	PC2	495830	115592	14.1763	0.291649	9.09166	8.00409	25.1082	8.00, 25.1	9.75367e-20
thyroid	PC3	495830	115592	0.976866	0.310303	-0.07543	0.531746	1.79459	0.53, 1.79	0.939873
thyroid	PC4	495830	115592	0.315116	0.365816	-3.15682	0.153846	0.645436	0.15, 0.65	0.001595
thyroid	PC5	495830	115592	0.191763	0.425231	-3.88376	0.0833311	0.441287	0.08, 0.44	0.000102852
thyroid	PC6	495830	115592	0.280732	0.42451	-2.99252	0.122165	0.645112	0.12, 0.65	0.00276684
thyroid	PC7	495830	115592	0.776255	0.460037	-0.550553	0.315079	1.91244	0.32, 1.91	0.58194
thyroid	PC8	495830	115592	0.311993	0.54234	-2.14768	0.107772	0.903204	0.11, 0.90	0.0317391
thyroid	PC9	495830	115592	1.54289	0.490652	0.883841	0.589782	4.03626	0.59, 4.04	0.376782
thyroid	PC10	495830	115592	2.88661	0.540687	1.96062	1.00036	8.32954	1.00, 8.33	0.0499232
thyroid	SEXmale	495830	115592	0.958186	0.00626478	-6.81795	0.946493	0.970024	0.95, 0.97	9.23498e-12
thyroid	thyroid	245976	57684	1.01133	0.00294113	3.8307	1.00552	1.01718	1.01, 1.02	0.000127782
leukemia	BL_YEAR	495830	115592	1.02861	0.000844733	33.398	1.02691	1.03032	1.03, 1.03	1.46526e-244
leukemia	BL_AGE	495830	115592	0.947647	0.000355275	-151.356	0.946988	0.948307	0.95, 0.95	0
leukemia	cohortARCTIC.BIOBANK.NFBC1986	495830	115592	0.992394	0.11354	-0.0672484	0.794399	1.23974	0.79, 1.24	0.946384
leukemia	cohortARCTIC.BIOBANK.OULU1935	495830	115592	1.89561	0.0903513	7.0784	1.58797	2.26286	1.59, 2.26	1.45825e-12
leukemia	cohortARCTIC.BIOBANK.OULU1945	495830	115592	1.81966	0.0916946	6.52872	1.52033	2.17791	1.52, 2.18	6.63341e-11
leukemia	cohortAURIA.BIOBANK	495830	115592	4.34393	0.0552837	26.568	3.89785	4.84105	3.90, 4.84	1.59034e-155
leukemia	cohortBIOBANK.OF.CENTRAL.FINLAND	495830	115592	4.03838	0.0577282	24.1795	3.60635	4.52215	3.61, 4.52	3.65181e-129
leukemia	cohortBIOBANK.OF.EASTERN.FINLAND	495830	115592	4.04672	0.0557199	25.0881	3.62806	4.5137	3.63, 4.51	6.70352e-139
leukemia	cohortBLOOD.SERVICE.BIOBANK	495830	115592	1.01954	0.0589752	0.328103	0.908247	1.14447	0.91, 1.14	0.742834
leukemia	cohortBOREALIS.BIOBANK	495830	115592	4.57532	0.0560667	27.1227	4.09919	5.10677	4.10, 5.11	5.32342e-162
leukemia	cohortHELSINKI.BIOBANK	495830	115592	4.82293	0.05484	28.6904	4.33142	5.3702	4.33, 5.37	5.0304e-181
leukemia	cohortTAMPERE.BIOBANK	495830	115592	5.67828	0.0555715	31.2507	5.0923	6.33168	5.09, 6.33	2.18333e-214
leukemia	cohortTERVEYSTALO.BIOBANK	495830	115592	2.04764	0.0597869	11.9874	1.82122	2.30221	1.82, 2.30	4.13779e-33
leukemia	cohortTHL.BIOBANK.ATBC	495830	115592	4.29211	0.0533103	27.3264	3.86628	4.76485	3.87, 4.76	2.05993e-164
leukemia	cohortTHL.BIOBANK.BOTNIA	495830	115592	2.08743	0.0553813	13.2885	1.87272	2.32677	1.87, 2.33	2.69851e-40
leukemia	cohortTHL.BIOBANK.COROGENE	495830	115592	2.8576	0.0586771	17.8942	2.54715	3.20588	2.55, 3.21	1.30783e-71
leukemia	cohortTHL.BIOBANK.FINHEALTH.2017	495830	115592	2.13159	0.0644346	11.7463	1.8787	2.41853	1.88, 2.42	7.37725e-32
leukemia	cohortTHL.BIOBANK.FINHIT	495830	115592	1.89313	0.09001	7.09068	1.58695	2.25838	1.59, 2.26	1.33453e-12
leukemia	cohortTHL.BIOBANK.FinIPF	495830	115592	3.15094	0.121007	9.48459	2.48564	3.99431	2.49, 3.99	2.43348e-21
leukemia	cohortTHL.BIOBANK.FINRISK.1992	495830	115592	1.70469	0.0584833	9.12023	1.52007	1.91173	1.52, 1.91	7.49644e-20
leukemia	cohortTHL.BIOBANK.FINRISK.1997	495830	115592	1.95254	0.0565202	11.8388	1.74779	2.18127	1.75, 2.18	2.45997e-32
leukemia	cohortTHL.BIOBANK.FINRISK.2002	495830	115592	1.76752	0.0580335	9.81461	1.57749	1.98044	1.58, 1.98	9.74102e-23
leukemia	cohortTHL.BIOBANK.FINRISK.2007	495830	115592	1.97076	0.0609422	11.1321	1.74887	2.22079	1.75, 2.22	8.75119e-29
leukemia	cohortTHL.BIOBANK.FINRISK.2012	495830	115592	2.21008	0.0627927	12.6293	1.95416	2.49953	1.95, 2.50	1.45484e-36
leukemia	cohortTHL.BIOBANK.FUSION	495830	115592	2.1947	0.0546562	14.3816	1.97175	2.44286	1.97, 2.44	6.74814e-47
leukemia	cohortTHL.BIOBANK.GENERISK	495830	115592	2.00838	0.063187	11.0359	1.77444	2.27316	1.77, 2.27	2.5638e-28
leukemia	cohortTHL.BIOBANK.HEALTH.2000	495830	115592	2.18483	0.0568636	13.7441	1.95441	2.44242	1.95, 2.44	5.5287e-43
leukemia	cohortTHL.BIOBANK.HEALTH.2011	495830	115592	2.1119	0.140392	5.32502	1.60388	2.78084	1.60, 2.78	1.00941e-07
leukemia	cohortTHL.BIOBANK.HHS	495830	115592	2.27456	0.0591823	13.8857	2.02545	2.55431	2.03, 2.55	7.73829e-44
leukemia	cohortTHL.BIOBANK.KUUSAMO	495830	115592	2.18052	0.167002	4.66799	1.57184	3.02491	1.57, 3.02	3.04161e-06
leukemia	cohortTHL.BIOBANK.MIGRAINE	495830	115592	2.00809	0.0580018	12.0201	1.79231	2.24986	1.79, 2.25	2.78784e-33
leukemia	cohortTHL.BIOBANK.SUPER	495830	115592	1.98417	0.0653022	10.4928	1.74579	2.25509	1.75, 2.26	9.32692e-26
leukemia	cohortTHL.BIOBANK.T1D	495830	115592	1.48089	0.0588836	6.66814	1.31948	1.66205	1.32, 1.66	2.59069e-11
leukemia	cohortTHL.BIOBANK.TWINS	495830	115592	1.90368	0.05454	11.8039	1.71068	2.11845	1.71, 2.12	3.72422e-32
leukemia	PC1	495830	115592	0.183673	0.169582	-9.99279	0.131733	0.25609	0.13, 0.26	1.63899e-23
leukemia	PC2	495830	115592	13.9539	0.291658	9.03714	7.87834	24.7147	7.88, 24.7	1.60828e-19
leukemia	PC3	495830	115592	0.927778	0.310008	-0.241809	0.505318	1.70343	0.51, 1.70	0.808929
leukemia	PC4	495830	115592	0.308822	0.365825	-3.21189	0.150771	0.632556	0.15, 0.63	0.00131864
leukemia	PC5	495830	115592	0.194787	0.425206	-3.8472	0.0846493	0.448224	0.08, 0.45	0.000119477
leukemia	PC6	495830	115592	0.284355	0.42449	-2.96245	0.123747	0.653413	0.12, 0.65	0.003052
leukemia	PC7	495830	115592	0.776093	0.460037	-0.551005	0.315014	1.91205	0.32, 1.91	0.58163
leukemia	PC8	495830	115592	0.321104	0.542331	-2.09465	0.110921	0.929562	0.11, 0.93	0.0362025
leukemia	PC9	495830	115592	1.52529	0.490632	0.860488	0.583076	3.99005	0.58, 3.99	0.38952
leukemia	PC10	495830	115592	2.84706	0.540696	1.93507	0.986632	8.21555	0.99, 8.22	0.0529813
leukemia	SEXmale	495830	115592	0.958134	0.00626477	-6.82676	0.946441	0.969971	0.95, 0.97	8.68512e-12
leukemia	leukemia	221035	51475	0.999173	0.00294545	-0.280907	0.993421	1.00496	0.99, 1.00	0.778782
melanoma	BL_YEAR	495830	115592	1.0286	0.000844812	33.38	1.0269	1.03031	1.03, 1.03	2.677e-244
melanoma	BL_AGE	495830	115592	0.94764	0.00035527	-151.38	0.94698	0.9483	0.95, 0.95	0
melanoma	cohortARCTIC.BIOBANK.NFBC1986	495830	115592	0.992414	0.11354	-0.067068	0.794415	1.23976	0.79, 1.24	0.946528
melanoma	cohortARCTIC.BIOBANK.OULU1935	495830	115592	1.89641	0.0903513	7.08304	1.58864	2.26381	1.59, 2.26	1.41022e-12
melanoma	cohortARCTIC.BIOBANK.OULU1945	495830	115592	1.82004	0.0916946	6.53098	1.52065	2.17836	1.52, 2.18	6.53396e-11
melanoma	cohortAURIA.BIOBANK	495830	115592	4.34675	0.0552843	26.5795	3.90038	4.84421	3.90, 4.84	1.17259e-155
melanoma	cohortBIOBANK.OF.CENTRAL.FINLAND	495830	115592	4.03626	0.0577291	24.1701	3.60446	4.51979	3.60, 4.52	4.5913e-129
melanoma	cohortBIOBANK.OF.EASTERN.FINLAND	495830	115592	4.04722	0.0557208	25.0899	3.6285	4.51426	3.63, 4.51	6.41048e-139
melanoma	cohortBLOOD.SERVICE.BIOBANK	495830	115592	1.01936	0.0589759	0.325194	0.90809	1.14427	0.91, 1.14	0.745034
melanoma	cohortBOREALIS.BIOBANK	495830	115592	4.57405	0.0560674	27.1173	4.09804	5.10535	4.10, 5.11	6.15015e-162
melanoma	cohortHELSINKI.BIOBANK	495830	115592	4.82392	0.0548408	28.6937	4.33231	5.37131	4.33, 5.37	4.56976e-181
melanoma	cohortTAMPERE.BIOBANK	495830	115592	5.67864	0.055572	31.2516	5.09263	6.3321	5.09, 6.33	2.12328e-214
melanoma	cohortTERVEYSTALO.BIOBANK	495830	115592	2.04859	0.0597878	11.995	1.82207	2.30328	1.82, 2.30	3.77512e-33
melanoma	cohortTHL.BIOBANK.ATBC	495830	115592	4.28965	0.0533109	27.3153	3.86405	4.76211	3.86, 4.76	2.79026e-164
melanoma	cohortTHL.BIOBANK.BOTNIA	495830	115592	2.08785	0.0553816	13.2921	1.87309	2.32724	1.87, 2.33	2.57391e-40
melanoma	cohortTHL.BIOBANK.COROGENE	495830	115592	2.85668	0.0586776	17.8886	2.54633	3.20485	2.55, 3.20	1.44786e-71
melanoma	cohortTHL.BIOBANK.FINHEALTH.2017	495830	115592	2.13236	0.0644352	11.7518	1.87938	2.4194	1.88, 2.42	6.91163e-32
melanoma	cohortTHL.BIOBANK.FINHIT	495830	115592	1.8923	0.0900104	7.08577	1.58625	2.25739	1.59, 2.26	1.38278e-12
melanoma	cohortTHL.BIOBANK.FinIPF	495830	115592	3.14476	0.121008	9.46831	2.48077	3.98648	2.48, 3.99	2.84399e-21
melanoma	cohortTHL.BIOBANK.FINRISK.1992	495830	115592	1.70355	0.0584835	9.10883	1.51906	1.91046	1.52, 1.91	8.32749e-20
melanoma	cohortTHL.BIOBANK.FINRISK.1997	495830	115592	1.95077	0.0565203	11.8227	1.74621	2.1793	1.75, 2.18	2.97864e-32
melanoma	cohortTHL.BIOBANK.FINRISK.2002	495830	115592	1.76723	0.0580335	9.81177	1.57723	1.98011	1.58, 1.98	1.00191e-22
melanoma	cohortTHL.BIOBANK.FINRISK.2007	495830	115592	1.97111	0.0609428	11.135	1.74919	2.22119	1.75, 2.22	8.47414e-29
melanoma	cohortTHL.BIOBANK.FINRISK.2012	495830	115592	2.21061	0.0627932	12.6331	1.95462	2.50013	1.95, 2.50	1.38751e-36
melanoma	cohortTHL.BIOBANK.FUSION	495830	115592	2.19547	0.0546563	14.388	1.97244	2.44372	1.97, 2.44	6.15346e-47
melanoma	cohortTHL.BIOBANK.GENERISK	495830	115592	2.00852	0.0631873	11.037	1.77456	2.27332	1.77, 2.27	2.53377e-28
melanoma	cohortTHL.BIOBANK.HEALTH.2000	495830	115592	2.18407	0.056864	13.7379	1.95373	2.44157	1.95, 2.44	6.02213e-43
melanoma	cohortTHL.BIOBANK.HEALTH.2011	495830	115592	2.11382	0.140392	5.33147	1.60533	2.78336	1.61, 2.78	9.74221e-08
melanoma	cohortTHL.BIOBANK.HHS	495830	115592	2.27312	0.0591833	13.8747	2.02416	2.55269	2.02, 2.55	9.01472e-44
melanoma	cohortTHL.BIOBANK.KUUSAMO	495830	115592	2.17672	0.167002	4.65754	1.5691	3.01964	1.57, 3.02	3.20014e-06
melanoma	cohortTHL.BIOBANK.MIGRAINE	495830	115592	2.00878	0.058002	12.0259	1.79292	2.25063	1.79, 2.25	2.59606e-33
melanoma	cohortTHL.BIOBANK.SUPER	495830	115592	1.98538	0.0653021	10.5021	1.74686	2.25647	1.75, 2.26	8.44542e-26
melanoma	cohortTHL.BIOBANK.T1D	495830	115592	1.48084	0.0588837	6.66751	1.31943	1.66199	1.32, 1.66	2.60188e-11
melanoma	cohortTHL.BIOBANK.TWINS	495830	115592	1.90351	0.0545404	11.8022	1.71053	2.11826	1.71, 2.12	3.80024e-32
melanoma	PC1	495830	115592	0.167363	0.169807	-10.5272	0.119983	0.233453	0.12, 0.23	6.47241e-26
melanoma	PC2	495830	115592	13.8666	0.291635	9.01633	7.82941	24.559	7.83, 24.6	1.94493e-19
melanoma	PC3	495830	115592	0.93275	0.309989	-0.224581	0.508045	1.71249	0.51, 1.71	0.822306
melanoma	PC4	495830	115592	0.328983	0.365775	-3.03943	0.16063	0.673787	0.16, 0.67	0.00237027
melanoma	PC5	495830	115592	0.198993	0.425252	-3.79654	0.0864693	0.457945	0.09, 0.46	0.000146732
melanoma	PC6	495830	115592	0.265482	0.42453	-3.12395	0.115525	0.610091	0.12, 0.61	0.00178441
melanoma	PC7	495830	115592	0.792644	0.459999	-0.505178	0.321756	1.95267	0.32, 1.95	0.613434
melanoma	PC8	495830	115592	0.31637	0.542383	-2.12183	0.109274	0.915951	0.11, 0.92	0.0338522
melanoma	PC9	495830	115592	1.65445	0.490669	1.02609	0.632405	4.32825	0.63, 4.33	0.304851
melanoma	PC10	495830	115592	2.72923	0.540729	1.85678	0.945736	7.87606	0.95, 7.88	0.0633418
melanoma	SEXmale	495830	115592	0.958189	0.00626474	-6.81752	0.946496	0.970027	0.95, 0.97	9.2628e-12
melanoma	melanoma	246500	58359	1.03142	0.0029527	10.4768	1.02547	1.0374	1.03, 1.04	1.10441e-25
bladder	BL_YEAR	495830	115592	1.02861	0.000844739	33.3957	1.02691	1.03032	1.03, 1.03	1.58455e-244
bladder	BL_AGE	495830	115592	0.947648	0.000355274	-151.355	0.946988	0.948308	0.95, 0.95	0
bladder	cohortARCTIC.BIOBANK.NFBC1986	495830	115592	0.992395	0.11354	-0.0672392	0.794399	1.23974	0.79, 1.24	0.946391
bladder	cohortARCTIC.BIOBANK.OULU1935	495830	115592	1.89535	0.0903514	7.07685	1.58775	2.26254	1.59, 2.26	1.47467e-12
bladder	cohortARCTIC.BIOBANK.OULU1945	495830	115592	1.81952	0.0916946	6.52787	1.52022	2.17774	1.52, 2.18	6.67112e-11
bladder	cohortAURIA.BIOBANK	495830	115592	4.34406	0.0552838	26.5685	3.89796	4.8412	3.90, 4.84	1.56847e-155
bladder	cohortBIOBANK.OF.CENTRAL.FINLAND	495830	115592	4.03855	0.0577283	24.1803	3.60651	4.52235	3.61, 4.52	3.587e-129
bladder	cohortBIOBANK.OF.EASTERN.FINLAND	495830	115592	4.04689	0.0557199	25.0889	3.62821	4.51389	3.63, 4.51	6.57885e-139
bladder	cohortBLOOD.SERVICE.BIOBANK	495830	115592	1.01956	0.0589753	0.328448	0.908265	1.14449	0.91, 1.14	0.742573
bladder	cohortBOREALIS.BIOBANK	495830	115592	4.57532	0.0560667	27.1226	4.09918	5.10676	4.10, 5.11	5.32656e-162
bladder	cohortHELSINKI.BIOBANK	495830	115592	4.82314	0.0548401	28.6911	4.33161	5.37043	4.33, 5.37	4.92024e-181
bladder	cohortTAMPERE.BIOBANK	495830	115592	5.6784	0.0555715	31.2511	5.09241	6.33182	5.09, 6.33	2.15768e-214
bladder	cohortTERVEYSTALO.BIOBANK	495830	115592	2.04772	0.0597869	11.988	1.82129	2.30229	1.82, 2.30	4.10704e-33
bladder	cohortTHL.BIOBANK.ATBC	495830	115592	4.29203	0.0533103	27.326	3.86621	4.76476	3.87, 4.76	2.08178e-164
bladder	cohortTHL.BIOBANK.BOTNIA	495830	115592	2.08739	0.055381	13.2882	1.87268	2.32672	1.87, 2.33	2.70897e-40
bladder	cohortTHL.BIOBANK.COROGENE	495830	115592	2.85767	0.0586771	17.8946	2.54721	3.20596	2.55, 3.21	1.29849e-71
bladder	cohortTHL.BIOBANK.FINHEALTH.2017	495830	115592	2.13155	0.0644347	11.746	1.87866	2.41848	1.88, 2.42	7.40283e-32
bladder	cohortTHL.BIOBANK.FINHIT	495830	115592	1.89319	0.09001	7.09103	1.587	2.25845	1.59, 2.26	1.3312e-12
bladder	cohortTHL.BIOBANK.FinIPF	495830	115592	3.15124	0.121007	9.48537	2.48588	3.99469	2.49, 3.99	2.41533e-21
bladder	cohortTHL.BIOBANK.FINRISK.1992	495830	115592	1.70463	0.0584833	9.11968	1.52002	1.91166	1.52, 1.91	7.53466e-20
bladder	cohortTHL.BIOBANK.FINRISK.1997	495830	115592	1.95248	0.0565202	11.8383	1.74774	2.18121	1.75, 2.18	2.47487e-32
bladder	cohortTHL.BIOBANK.FINRISK.2002	495830	115592	1.76752	0.0580335	9.81461	1.57749	1.98044	1.58, 1.98	9.7417e-23
bladder	cohortTHL.BIOBANK.FINRISK.2007	495830	115592	1.97081	0.0609422	11.1326	1.74892	2.22084	1.75, 2.22	8.71024e-29
bladder	cohortTHL.BIOBANK.FINRISK.2012	495830	115592	2.21012	0.0627927	12.6296	1.95419	2.49956	1.95, 2.50	1.4506e-36
bladder	cohortTHL.BIOBANK.FUSION	495830	115592	2.19467	0.0546562	14.3814	1.97172	2.44283	1.97, 2.44	6.77081e-47
bladder	cohortTHL.BIOBANK.GENERISK	495830	115592	2.00844	0.063187	11.0364	1.77449	2.27323	1.77, 2.27	2.54937e-28
bladder	cohortTHL.BIOBANK.HEALTH.2000	495830	115592	2.18485	0.0568637	13.7442	1.95443	2.44244	1.95, 2.44	5.51524e-43
bladder	cohortTHL.BIOBANK.HEALTH.2011	495830	115592	2.11214	0.140392	5.32583	1.60406	2.78115	1.60, 2.78	1.00492e-07
bladder	cohortTHL.BIOBANK.HHS	495830	115592	2.27448	0.0591824	13.885	2.02537	2.55421	2.03, 2.55	7.80621e-44
bladder	cohortTHL.BIOBANK.KUUSAMO	495830	115592	2.18045	0.167002	4.6678	1.57179	3.02481	1.57, 3.02	3.04444e-06
bladder	cohortTHL.BIOBANK.MIGRAINE	495830	115592	2.00815	0.0580017	12.0206	1.79236	2.24992	1.79, 2.25	2.77102e-33
bladder	cohortTHL.BIOBANK.SUPER	495830	115592	1.98431	0.0653022	10.4939	1.74592	2.25526	1.75, 2.26	9.21669e-26
bladder	cohortTHL.BIOBANK.T1D	495830	115592	1.48103	0.0588838	6.66966	1.31959	1.6622	1.32, 1.66	2.56404e-11
bladder	cohortTHL.BIOBANK.TWINS	495830	115592	1.90369	0.0545399	11.8041	1.7107	2.11847	1.71, 2.12	3.71623e-32
bladder	PC1	495830	115592	0.18276	0.169704	-10.015	0.131047	0.254878	0.13, 0.25	1.31007e-23
bladder	PC2	495830	115592	13.991	0.291629	9.04715	7.89976	24.779	7.90, 24.8	1.46742e-19
bladder	PC3	495830	115592	0.927144	0.310008	-0.244015	0.504972	1.70226	0.50, 1.70	0.807219
bladder	PC4	495830	115592	0.309997	0.365857	-3.20123	0.151335	0.635002	0.15, 0.64	0.00136842
bladder	PC5	495830	115592	0.194422	0.425217	-3.85151	0.084489	0.447394	0.08, 0.45	0.000117393
bladder	PC6	495830	115592	0.284601	0.424491	-2.96041	0.123854	0.653978	0.12, 0.65	0.00307227
bladder	PC7	495830	115592	0.780597	0.460086	-0.538369	0.316812	1.92333	0.32, 1.92	0.590323
bladder	PC8	495830	115592	0.32063	0.542349	-2.0973	0.110753	0.928222	0.11, 0.93	0.035967
bladder	PC9	495830	115592	1.51904	0.490651	0.852085	0.580665	3.97384	0.58, 3.97	0.394167
bladder	PC10	495830	115592	2.82582	0.5407	1.92121	0.979265	8.15434	0.98, 8.15	0.054705
bladder	SEXmale	495830	115592	0.958128	0.00626477	-6.82775	0.946435	0.969965	0.95, 0.97	8.62596e-12
bladder	bladder	188420	43760	1.00206	0.00295038	0.698352	0.996285	1.00787	1.00, 1.01	0.484957
NHL	BL_YEAR	495830	115592	1.02862	0.000844708	33.4084	1.02692	1.03033	1.03, 1.03	1.03622e-244
NHL	BL_AGE	495830	115592	0.947645	0.000355283	-151.358	0.946986	0.948306	0.95, 0.95	0
NHL	cohortARCTIC.BIOBANK.NFBC1986	495830	115592	0.992566	0.11354	-0.0657169	0.794537	1.23995	0.79, 1.24	0.947603
NHL	cohortARCTIC.BIOBANK.OULU1935	495830	115592	1.89714	0.0903514	7.08727	1.58925	2.26467	1.59, 2.26	1.3678e-12
NHL	cohortARCTIC.BIOBANK.OULU1945	495830	115592	1.8196	0.0916945	6.52837	1.52029	2.17784	1.52, 2.18	6.64872e-11
NHL	cohortAURIA.BIOBANK	495830	115592	4.34243	0.0552838	26.5617	3.8965	4.83938	3.90, 4.84	1.88027e-155
NHL	cohortBIOBANK.OF.CENTRAL.FINLAND	495830	115592	4.03794	0.0577279	24.1778	3.60596	4.52166	3.61, 4.52	3.81064e-129
NHL	cohortBIOBANK.OF.EASTERN.FINLAND	495830	115592	4.04542	0.05572	25.0823	3.62689	4.51224	3.63, 4.51	7.76033e-139
NHL	cohortBLOOD.SERVICE.BIOBANK	495830	115592	1.01937	0.0589751	0.325233	0.908093	1.14427	0.91, 1.14	0.745005
NHL	cohortBOREALIS.BIOBANK	495830	115592	4.57528	0.0560667	27.1225	4.09915	5.10672	4.10, 5.11	5.34523e-162
NHL	cohortHELSINKI.BIOBANK	495830	115592	4.82199	0.05484	28.6868	4.33059	5.36916	4.33, 5.37	5.56659e-181
NHL	cohortTAMPERE.BIOBANK	495830	115592	5.67807	0.0555713	31.2502	5.09212	6.33145	5.09, 6.33	2.22074e-214
NHL	cohortTERVEYSTALO.BIOBANK	495830	115592	2.0473	0.0597868	11.9846	1.82092	2.30183	1.82, 2.30	4.27788e-33
NHL	cohortTHL.BIOBANK.ATBC	495830	115592	4.29312	0.0533104	27.3308	3.86718	4.76596	3.87, 4.77	1.82827e-164
NHL	cohortTHL.BIOBANK.BOTNIA	495830	115592	2.08545	0.0553817	13.2713	1.87094	2.32456	1.87, 2.32	3.39785e-40
NHL	cohortTHL.BIOBANK.COROGENE	495830	115592	2.85703	0.0586771	17.8908	2.54664	3.20524	2.55, 3.21	1.39071e-71
NHL	cohortTHL.BIOBANK.FINHEALTH.2017	495830	115592	2.13191	0.0644345	11.7486	1.87898	2.41888	1.88, 2.42	7.17745e-32
NHL	cohortTHL.BIOBANK.FINHIT	495830	115592	1.89279	0.09001	7.08865	1.58666	2.25797	1.59, 2.26	1.35424e-12
NHL	cohortTHL.BIOBANK.FinIPF	495830	115592	3.15511	0.121007	9.49548	2.48893	3.9996	2.49, 4.00	2.19201e-21
NHL	cohortTHL.BIOBANK.FINRISK.1992	495830	115592	1.70488	0.0584832	9.12223	1.52025	1.91195	1.52, 1.91	7.35946e-20
NHL	cohortTHL.BIOBANK.FINRISK.1997	495830	115592	1.95224	0.0565202	11.8361	1.74753	2.18094	1.75, 2.18	2.53983e-32
NHL	cohortTHL.BIOBANK.FINRISK.2002	495830	115592	1.76758	0.0580336	9.81518	1.57754	1.98051	1.58, 1.98	9.68688e-23
NHL	cohortTHL.BIOBANK.FINRISK.2007	495830	115592	1.97132	0.0609423	11.1368	1.74937	2.22142	1.75, 2.22	8.30639e-29
NHL	cohortTHL.BIOBANK.FINRISK.2012	495830	115592	2.21029	0.0627927	12.6308	1.95434	2.49976	1.95, 2.50	1.42782e-36
NHL	cohortTHL.BIOBANK.FUSION	495830	115592	2.19522	0.0546563	14.3859	1.97221	2.44344	1.97, 2.44	6.34339e-47
NHL	cohortTHL.BIOBANK.GENERISK	495830	115592	2.00838	0.0631868	11.036	1.77444	2.27316	1.77, 2.27	2.56215e-28
NHL	cohortTHL.BIOBANK.HEALTH.2000	495830	115592	2.18546	0.0568638	13.7491	1.95497	2.44312	1.95, 2.44	5.15785e-43
NHL	cohortTHL.BIOBANK.HEALTH.2011	495830	115592	2.11059	0.140392	5.32059	1.60288	2.77911	1.60, 2.78	1.0343e-07
NHL	cohortTHL.BIOBANK.HHS	495830	115592	2.2728	0.0591824	13.8726	2.02388	2.55233	2.02, 2.55	9.28818e-44
NHL	cohortTHL.BIOBANK.KUUSAMO	495830	115592	2.18219	0.167001	4.6726	1.57304	3.02722	1.57, 3.03	2.97414e-06
NHL	cohortTHL.BIOBANK.MIGRAINE	495830	115592	2.00755	0.058002	12.0154	1.79182	2.24925	1.79, 2.25	2.95067e-33
NHL	cohortTHL.BIOBANK.SUPER	495830	115592	1.98325	0.0653023	10.4856	1.74498	2.25404	1.74, 2.25	1.00584e-25
NHL	cohortTHL.BIOBANK.T1D	495830	115592	1.48227	0.0588839	6.68395	1.32071	1.66361	1.32, 1.66	2.32578e-11
NHL	cohortTHL.BIOBANK.TWINS	495830	115592	1.90419	0.0545399	11.8089	1.71114	2.11902	1.71, 2.12	3.51139e-32
NHL	PC1	495830	115592	0.176642	0.169782	-10.2109	0.126641	0.246384	0.13, 0.25	1.77173e-24
NHL	PC2	495830	115592	13.0323	0.291991	8.79284	7.35323	23.0975	7.35, 23.1	1.45826e-18
NHL	PC3	495830	115592	0.953087	0.310059	-0.154968	0.519051	1.75007	0.52, 1.75	0.876847
NHL	PC4	495830	115592	0.305843	0.365735	-3.23919	0.149343	0.626343	0.15, 0.63	0.0011987
NHL	PC5	495830	115592	0.193039	0.425181	-3.86863	0.0838938	0.44418	0.08, 0.44	0.000109451
NHL	PC6	495830	115592	0.279294	0.424503	-3.00467	0.121541	0.641799	0.12, 0.64	0.00265871
NHL	PC7	495830	115592	0.752878	0.460054	-0.616996	0.305581	1.85491	0.31, 1.85	0.537237
NHL	PC8	495830	115592	0.332256	0.542397	-2.03145	0.114758	0.961971	0.11, 0.96	0.0422098
NHL	PC9	495830	115592	1.50911	0.490641	0.838743	0.576883	3.94781	0.58, 3.95	0.401613
NHL	PC10	495830	115592	2.83625	0.54068	1.9281	0.982918	8.18412	0.98, 8.18	0.0538431
NHL	SEXmale	495830	115592	0.958199	0.00626478	-6.81585	0.946505	0.970037	0.95, 0.97	9.37065e-12
NHL	NHL	199491	47003	1.01385	0.00294126	4.67553	1.00802	1.01971	1.01, 1.02	2.93191e-06
lung	BL_YEAR	495830	115592	1.02861	0.000844742	33.3878	1.0269	1.03031	1.03, 1.03	2.05814e-244
lung	BL_AGE	495830	115592	0.947648	0.000355278	-151.352	0.946988	0.948308	0.95, 0.95	0
lung	cohortARCTIC.BIOBANK.NFBC1986	495830	115592	0.99235	0.11354	-0.0676345	0.794364	1.23968	0.79, 1.24	0.946077
lung	cohortARCTIC.BIOBANK.OULU1935	495830	115592	1.89596	0.0903513	7.0804	1.58826	2.26327	1.59, 2.26	1.43739e-12
lung	cohortARCTIC.BIOBANK.OULU1945	495830	115592	1.81874	0.0916947	6.52324	1.51957	2.17682	1.52, 2.18	6.88063e-11
lung	cohortAURIA.BIOBANK	495830	115592	4.34462	0.0552836	26.571	3.89847	4.84183	3.90, 4.84	1.4706e-155
lung	cohortBIOBANK.OF.CENTRAL.FINLAND	495830	115592	4.03957	0.0577283	24.1847	3.60742	4.52349	3.61, 4.52	3.22649e-129
lung	cohortBIOBANK.OF.EASTERN.FINLAND	495830	115592	4.04677	0.0557195	25.0885	3.62811	4.51375	3.63, 4.51	6.64173e-139
lung	cohortBLOOD.SERVICE.BIOBANK	495830	115592	1.01975	0.0589752	0.331549	0.908431	1.1447	0.91, 1.14	0.74023
lung	cohortBOREALIS.BIOBANK	495830	115592	4.57755	0.0560669	27.1312	4.10118	5.10925	4.10, 5.11	4.21684e-162
lung	cohortHELSINKI.BIOBANK	495830	115592	4.82322	0.0548399	28.6916	4.33169	5.37052	4.33, 5.37	4.86346e-181
lung	cohortTAMPERE.BIOBANK	495830	115592	5.67967	0.0555714	31.2552	5.09355	6.33324	5.09, 6.33	1.90015e-214
lung	cohortTERVEYSTALO.BIOBANK	495830	115592	2.04802	0.0597868	11.9905	1.82156	2.30263	1.82, 2.30	3.98508e-33
lung	cohortTHL.BIOBANK.ATBC	495830	115592	4.29135	0.0533103	27.3231	3.8656	4.764	3.87, 4.76	2.25724e-164
lung	cohortTHL.BIOBANK.BOTNIA	495830	115592	2.08741	0.055381	13.2884	1.8727	2.32674	1.87, 2.33	2.7028e-40
lung	cohortTHL.BIOBANK.COROGENE	495830	115592	2.85788	0.058677	17.8959	2.54741	3.2062	2.55, 3.21	1.26822e-71
lung	cohortTHL.BIOBANK.FINHEALTH.2017	495830	115592	2.13197	0.0644346	11.7491	1.87903	2.41895	1.88, 2.42	7.14024e-32
lung	cohortTHL.BIOBANK.FINHIT	495830	115592	1.89368	0.0900099	7.09392	1.58742	2.25904	1.59, 2.26	1.30362e-12
lung	cohortTHL.BIOBANK.FinIPF	495830	115592	3.15322	0.121007	9.49053	2.48744	3.9972	2.49, 4.00	2.2987e-21
lung	cohortTHL.BIOBANK.FINRISK.1992	495830	115592	1.70477	0.0584831	9.12114	1.52015	1.91182	1.52, 1.91	7.43411e-20
lung	cohortTHL.BIOBANK.FINRISK.1997	495830	115592	1.95268	0.0565201	11.8401	1.74792	2.18143	1.75, 2.18	2.42151e-32
lung	cohortTHL.BIOBANK.FINRISK.2002	495830	115592	1.76786	0.0580334	9.81795	1.57779	1.98082	1.58, 1.98	9.42412e-23
lung	cohortTHL.BIOBANK.FINRISK.2007	495830	115592	1.97114	0.0609422	11.1353	1.74921	2.22121	1.75, 2.22	8.44582e-29
lung	cohortTHL.BIOBANK.FINRISK.2012	495830	115592	2.21071	0.0627927	12.6338	1.95471	2.50023	1.95, 2.50	1.37412e-36
lung	cohortTHL.BIOBANK.FUSION	495830	115592	2.19445	0.054656	14.3796	1.97152	2.44258	1.97, 2.44	6.95056e-47
lung	cohortTHL.BIOBANK.GENERISK	495830	115592	2.00856	0.0631869	11.0374	1.7746	2.27336	1.77, 2.27	2.52337e-28
lung	cohortTHL.BIOBANK.HEALTH.2000	495830	115592	2.18542	0.0568635	13.7488	1.95493	2.44307	1.95, 2.44	5.17642e-43
lung	cohortTHL.BIOBANK.HEALTH.2011	495830	115592	2.11197	0.140392	5.32524	1.60393	2.78092	1.60, 2.78	1.00822e-07
lung	cohortTHL.BIOBANK.HHS	495830	115592	2.27423	0.0591822	13.8833	2.02516	2.55394	2.03, 2.55	8.00033e-44
lung	cohortTHL.BIOBANK.KUUSAMO	495830	115592	2.18045	0.167002	4.66781	1.57179	3.02482	1.57, 3.02	3.04429e-06
lung	cohortTHL.BIOBANK.MIGRAINE	495830	115592	2.00744	0.0580016	12.0145	1.79173	2.24912	1.79, 2.25	2.98147e-33
lung	cohortTHL.BIOBANK.SUPER	495830	115592	1.98406	0.0653021	10.492	1.7457	2.25497	1.75, 2.25	9.40549e-26
lung	cohortTHL.BIOBANK.T1D	495830	115592	1.48076	0.0588837	6.6666	1.31936	1.6619	1.32, 1.66	2.61802e-11
lung	cohortTHL.BIOBANK.TWINS	495830	115592	1.90333	0.0545398	11.8006	1.71037	2.11806	1.71, 2.12	3.87486e-32
lung	PC1	495830	115592	0.183796	0.169576	-9.98923	0.131823	0.256258	0.13, 0.26	1.69899e-23
lung	PC2	495830	115592	13.7608	0.291666	8.98913	7.7692	24.373	7.77, 24.4	2.49191e-19
lung	PC3	495830	115592	0.947241	0.310098	-0.174789	0.515828	1.73947	0.52, 1.74	0.861245
lung	PC4	495830	115592	0.315423	0.365825	-3.15408	0.153993	0.646077	0.15, 0.65	0.00161007
lung	PC5	495830	115592	0.195466	0.425192	-3.83913	0.084947	0.449776	0.08, 0.45	0.00012347
lung	PC6	495830	115592	0.279653	0.424491	-3.00173	0.1217	0.642609	0.12, 0.64	0.00268453
lung	PC7	495830	115592	0.7559	0.46011	-0.608216	0.306773	1.86256	0.31, 1.86	0.543044
lung	PC8	495830	115592	0.32809	0.54233	-2.05496	0.113334	0.949784	0.11, 0.95	0.0398826
lung	PC9	495830	115592	1.55609	0.490669	0.901172	0.594808	4.07093	0.59, 4.07	0.367497
lung	PC10	495830	115592	2.85165	0.540628	1.9383	0.988354	8.22771	0.99, 8.23	0.0525872
lung	SEXmale	495830	115592	0.958154	0.00626478	-6.82332	0.946461	0.969992	0.95, 0.97	8.89573e-12
lung	lung	253206	59374	1.00848	0.00293958	2.87266	1.00269	1.01431	1.00, 1.01	0.00407036
rectum	BL_YEAR	495830	115592	1.02864	0.000844755	33.4294	1.02694	1.03035	1.03, 1.03	5.13557e-245
rectum	BL_AGE	495830	115592	0.947644	0.000355279	-151.364	0.946984	0.948304	0.95, 0.95	0
rectum	cohortARCTIC.BIOBANK.NFBC1986	495830	115592	0.992491	0.11354	-0.0663872	0.794476	1.23986	0.79, 1.24	0.94707
rectum	cohortARCTIC.BIOBANK.OULU1935	495830	115592	1.89664	0.0903513	7.0844	1.58883	2.26408	1.59, 2.26	1.39644e-12
rectum	cohortARCTIC.BIOBANK.OULU1945	495830	115592	1.81854	0.0916947	6.52204	1.5194	2.17658	1.52, 2.18	6.93592e-11
rectum	cohortAURIA.BIOBANK	495830	115592	4.34194	0.0552838	26.5597	3.89606	4.83884	3.90, 4.84	1.98508e-155
rectum	cohortBIOBANK.OF.CENTRAL.FINLAND	495830	115592	4.03691	0.0577282	24.1733	3.60505	4.52051	3.61, 4.52	4.25127e-129
rectum	cohortBIOBANK.OF.EASTERN.FINLAND	495830	115592	4.04584	0.05572	25.0842	3.62727	4.51271	3.63, 4.51	7.4024e-139
rectum	cohortBLOOD.SERVICE.BIOBANK	495830	115592	1.01898	0.0589753	0.318778	0.907747	1.14384	0.91, 1.14	0.749895
rectum	cohortBOREALIS.BIOBANK	495830	115592	4.57275	0.0560669	27.1125	4.09688	5.10389	4.10, 5.10	7.01099e-162
rectum	cohortHELSINKI.BIOBANK	495830	115592	4.82048	0.0548401	28.6811	4.32923	5.36748	4.33, 5.37	6.56373e-181
rectum	cohortTAMPERE.BIOBANK	495830	115592	5.67402	0.0555718	31.237	5.08848	6.32694	5.09, 6.33	3.35133e-214
rectum	cohortTERVEYSTALO.BIOBANK	495830	115592	2.04642	0.059787	11.9774	1.82014	2.30084	1.82, 2.30	4.66595e-33
rectum	cohortTHL.BIOBANK.ATBC	495830	115592	4.29371	0.0533104	27.3334	3.86772	4.76662	3.87, 4.77	1.70283e-164
rectum	cohortTHL.BIOBANK.BOTNIA	495830	115592	2.08711	0.0553813	13.2858	1.87243	2.32641	1.87, 2.33	2.79973e-40
rectum	cohortTHL.BIOBANK.COROGENE	495830	115592	2.85654	0.0586773	17.8878	2.54621	3.20469	2.55, 3.20	1.46687e-71
rectum	cohortTHL.BIOBANK.FINHEALTH.2017	495830	115592	2.13015	0.0644348	11.7358	1.87743	2.41689	1.88, 2.42	8.35722e-32
rectum	cohortTHL.BIOBANK.FINHIT	495830	115592	1.89297	0.0900098	7.08976	1.58682	2.25819	1.59, 2.26	1.3434e-12
rectum	cohortTHL.BIOBANK.FinIPF	495830	115592	3.1475	0.121007	9.4756	2.48294	3.98995	2.48, 3.99	2.65226e-21
rectum	cohortTHL.BIOBANK.FINRISK.1992	495830	115592	1.70564	0.0584833	9.12976	1.52092	1.91279	1.52, 1.91	6.86527e-20
rectum	cohortTHL.BIOBANK.FINRISK.1997	495830	115592	1.95223	0.0565204	11.8359	1.74751	2.18092	1.75, 2.18	2.54595e-32
rectum	cohortTHL.BIOBANK.FINRISK.2002	495830	115592	1.76782	0.0580336	9.8175	1.57775	1.98078	1.58, 1.98	9.4662e-23
rectum	cohortTHL.BIOBANK.FINRISK.2007	495830	115592	1.97111	0.0609422	11.1351	1.74919	2.22119	1.75, 2.22	8.46503e-29
rectum	cohortTHL.BIOBANK.FINRISK.2012	495830	115592	2.20978	0.0627926	12.6271	1.95388	2.49918	1.95, 2.50	1.49621e-36
rectum	cohortTHL.BIOBANK.FUSION	495830	115592	2.19542	0.0546564	14.3876	1.97239	2.44366	1.97, 2.44	6.19312e-47
rectum	cohortTHL.BIOBANK.GENERISK	495830	115592	2.00821	0.0631869	11.0346	1.77429	2.27297	1.77, 2.27	2.60099e-28
rectum	cohortTHL.BIOBANK.HEALTH.2000	495830	115592	2.18519	0.0568638	13.7469	1.95473	2.44282	1.95, 2.44	5.31448e-43
rectum	cohortTHL.BIOBANK.HEALTH.2011	495830	115592	2.11091	0.140392	5.32166	1.60312	2.77953	1.60, 2.78	1.02824e-07
rectum	cohortTHL.BIOBANK.HHS	495830	115592	2.2771	0.0591827	13.9044	2.02771	2.55716	2.03, 2.56	5.95283e-44
rectum	cohortTHL.BIOBANK.KUUSAMO	495830	115592	2.17999	0.167002	4.66652	1.57145	3.02417	1.57, 3.02	3.06339e-06
rectum	cohortTHL.BIOBANK.MIGRAINE	495830	115592	2.00784	0.058002	12.0178	1.79208	2.24957	1.79, 2.25	2.86428e-33
rectum	cohortTHL.BIOBANK.SUPER	495830	115592	1.98365	0.065302	10.4888	1.74534	2.2545	1.75, 2.25	9.7285e-26
rectum	cohortTHL.BIOBANK.T1D	495830	115592	1.48113	0.0588836	6.67091	1.31969	1.66232	1.32, 1.66	2.54214e-11
rectum	cohortTHL.BIOBANK.TWINS	495830	115592	1.90389	0.0545401	11.806	1.71087	2.11868	1.71, 2.12	3.63644e-32
rectum	PC1	495830	115592	0.180307	0.169615	-10.0999	0.129311	0.251414	0.13, 0.25	5.53178e-24
rectum	PC2	495830	115592	13.2043	0.291833	8.84254	7.45257	23.395	7.45, 23.4	9.35675e-19
rectum	PC3	495830	115592	0.968003	0.310118	-0.104862	0.527113	1.77766	0.53, 1.78	0.916485
rectum	PC4	495830	115592	0.323278	0.365911	-3.08611	0.157802	0.662277	0.16, 0.66	0.0020279
rectum	PC5	495830	115592	0.191469	0.42522	-3.88746	0.0832052	0.440603	0.08, 0.44	0.000101298
rectum	PC6	495830	115592	0.269487	0.424643	-3.08785	0.117242	0.619434	0.12, 0.62	0.00201609
rectum	PC7	495830	115592	0.77724	0.460054	-0.547776	0.315469	1.91493	0.32, 1.91	0.583846
rectum	PC8	495830	115592	0.332514	0.542444	-2.02984	0.114837	0.962807	0.11, 0.96	0.0423732
rectum	PC9	495830	115592	1.51817	0.490657	0.85091	0.580326	3.97162	0.58, 3.97	0.394819
rectum	PC10	495830	115592	2.9238	0.54072	1.98418	1.01318	8.43742	1.01, 8.44	0.0472361
rectum	SEXmale	495830	115592	0.958116	0.00626475	-6.82966	0.946424	0.969953	0.95, 0.97	8.51144e-12
rectum	rectum	239722	56421	1.01485	0.00294436	5.00573	1.00901	1.02072	1.01, 1.02	5.56499e-07
max	BL_YEAR	495830	115592	1.02861	0.000844774	33.3933	1.02691	1.03032	1.03, 1.03	1.71601e-244
max	BL_AGE	495830	115592	0.947646	0.000355279	-151.358	0.946986	0.948306	0.95, 0.95	0
max	cohortARCTIC.BIOBANK.NFBC1986	495830	115592	0.992303	0.11354	-0.0680576	0.794326	1.23962	0.79, 1.24	0.94574
max	cohortARCTIC.BIOBANK.OULU1935	495830	115592	1.89018	0.0903524	7.04653	1.58341	2.25637	1.58, 2.26	1.8343e-12
max	cohortARCTIC.BIOBANK.OULU1945	495830	115592	1.81764	0.0916947	6.51663	1.51865	2.1755	1.52, 2.18	7.19053e-11
max	cohortAURIA.BIOBANK	495830	115592	4.34267	0.0552843	26.5625	3.89672	4.83967	3.90, 4.84	1.84102e-155
max	cohortBIOBANK.OF.CENTRAL.FINLAND	495830	115592	4.03852	0.0577288	24.1799	3.60647	4.52231	3.61, 4.52	3.62157e-129
max	cohortBIOBANK.OF.EASTERN.FINLAND	495830	115592	4.04738	0.0557202	25.0909	3.62864	4.51443	3.63, 4.51	6.25408e-139
max	cohortBLOOD.SERVICE.BIOBANK	495830	115592	1.01958	0.0589757	0.328858	0.908286	1.14452	0.91, 1.14	0.742263
max	cohortBOREALIS.BIOBANK	495830	115592	4.57354	0.0560672	27.1155	4.09759	5.10478	4.10, 5.10	6.4667e-162
max	cohortHELSINKI.BIOBANK	495830	115592	4.82327	0.0548403	28.6915	4.33173	5.37059	4.33, 5.37	4.86941e-181
max	cohortTAMPERE.BIOBANK	495830	115592	5.67868	0.055572	31.2517	5.09266	6.33214	5.09, 6.33	2.1151e-214
max	cohortTERVEYSTALO.BIOBANK	495830	115592	2.04786	0.0597873	11.9891	1.82141	2.30245	1.82, 2.30	4.05485e-33
max	cohortTHL.BIOBANK.ATBC	495830	115592	4.29169	0.0533105	27.3244	3.8659	4.76438	3.87, 4.76	2.17429e-164
max	cohortTHL.BIOBANK.BOTNIA	495830	115592	2.08643	0.0553814	13.2798	1.87181	2.32565	1.87, 2.33	3.03309e-40
max	cohortTHL.BIOBANK.COROGENE	495830	115592	2.85823	0.0586771	17.898	2.54771	3.20658	2.55, 3.21	1.22275e-71
max	cohortTHL.BIOBANK.FINHEALTH.2017	495830	115592	2.13075	0.0644349	11.7401	1.87795	2.41757	1.88, 2.42	7.9385e-32
max	cohortTHL.BIOBANK.FINHIT	495830	115592	1.89243	0.0900101	7.08658	1.58637	2.25755	1.59, 2.26	1.37469e-12
max	cohortTHL.BIOBANK.FinIPF	495830	115592	3.15624	0.121007	9.49845	2.48982	4.00103	2.49, 4.00	2.13028e-21
max	cohortTHL.BIOBANK.FINRISK.1992	495830	115592	1.70421	0.0584834	9.11543	1.51964	1.91119	1.52, 1.91	7.83567e-20
max	cohortTHL.BIOBANK.FINRISK.1997	495830	115592	1.95231	0.0565202	11.8367	1.74758	2.18101	1.75, 2.18	2.52259e-32
max	cohortTHL.BIOBANK.FINRISK.2002	495830	115592	1.76705	0.0580338	9.81001	1.57707	1.97992	1.58, 1.98	1.01959e-22
max	cohortTHL.BIOBANK.FINRISK.2007	495830	115592	1.97098	0.0609423	11.134	1.74907	2.22104	1.75, 2.22	8.57337e-29
max	cohortTHL.BIOBANK.FINRISK.2012	495830	115592	2.20947	0.0627927	12.6249	1.95362	2.49883	1.95, 2.50	1.53873e-36
max	cohortTHL.BIOBANK.FUSION	495830	115592	2.19416	0.0546565	14.377	1.97126	2.44226	1.97, 2.44	7.21308e-47
max	cohortTHL.BIOBANK.GENERISK	495830	115592	2.00992	0.0631874	11.048	1.7758	2.27491	1.78, 2.27	2.24079e-28
max	cohortTHL.BIOBANK.HEALTH.2000	495830	115592	2.18502	0.0568637	13.7456	1.95458	2.44263	1.95, 2.44	5.41245e-43
max	cohortTHL.BIOBANK.HEALTH.2011	495830	115592	2.11023	0.140392	5.31938	1.60261	2.77863	1.60, 2.78	1.04124e-07
max	cohortTHL.BIOBANK.HHS	495830	115592	2.27527	0.0591826	13.8909	2.02608	2.55511	2.03, 2.56	7.19245e-44
max	cohortTHL.BIOBANK.KUUSAMO	495830	115592	2.18242	0.167002	4.67321	1.57321	3.02754	1.57, 3.03	2.96522e-06
max	cohortTHL.BIOBANK.MIGRAINE	495830	115592	2.00809	0.0580012	12.0202	1.79231	2.24986	1.79, 2.25	2.78293e-33
max	cohortTHL.BIOBANK.SUPER	495830	115592	1.98388	0.0653026	10.4904	1.74554	2.25476	1.75, 2.25	9.55911e-26
max	cohortTHL.BIOBANK.T1D	495830	115592	1.48049	0.0588837	6.66352	1.31912	1.6616	1.32, 1.66	2.67344e-11
max	cohortTHL.BIOBANK.TWINS	495830	115592	1.90374	0.0545401	11.8045	1.71073	2.11851	1.71, 2.12	3.70051e-32
max	PC1	495830	115592	0.183157	0.169585	-10.0092	0.131363	0.255373	0.13, 0.26	1.38865e-23
max	PC2	495830	115592	13.5939	0.291658	8.94752	7.67508	24.077	7.68, 24.1	3.63547e-19
max	PC3	495830	115592	0.935614	0.309983	-0.214696	0.509611	1.71773	0.51, 1.72	0.830004
max	PC4	495830	115592	0.318396	0.365822	-3.12846	0.155446	0.652162	0.16, 0.65	0.00175723
max	PC5	495830	115592	0.191691	0.425208	-3.88485	0.0833039	0.441103	0.08, 0.44	0.000102393
max	PC6	495830	115592	0.290513	0.424482	-2.91204	0.126428	0.667552	0.13, 0.67	0.0035908
max	PC7	495830	115592	0.731844	0.460107	-0.678511	0.297012	1.80328	0.30, 1.80	0.497448
max	PC8	495830	115592	0.329719	0.542333	-2.04582	0.113896	0.954507	0.11, 0.95	0.0407745
max	PC9	495830	115592	1.4921	0.490664	0.815595	0.570353	3.90347	0.57, 3.90	0.414732
max	PC10	495830	115592	2.93168	0.540659	1.98938	1.01603	8.45913	1.02, 8.46	0.0466595
max	SEXmale	495830	115592	0.958142	0.00626474	-6.82547	0.946449	0.969979	0.95, 0.97	8.76386e-12
max	max	207721	49516	1.01949	0.00277498	6.95448	1.01396	1.02505	1.01, 1.03	3.53866e-12
min	BL_YEAR	495830	115592	1.02862	0.000844687	33.4043	1.02692	1.03032	1.03, 1.03	1.18589e-244
min	BL_AGE	495830	115592	0.947649	0.000355278	-151.349	0.94699	0.948309	0.95, 0.95	0
min	cohortARCTIC.BIOBANK.NFBC1986	495830	115592	0.99222	0.11354	-0.0687899	0.79426	1.23952	0.79, 1.24	0.945157
min	cohortARCTIC.BIOBANK.OULU1935	495830	115592	1.89493	0.0903512	7.07439	1.58739	2.26203	1.59, 2.26	1.50112e-12
min	cohortARCTIC.BIOBANK.OULU1945	495830	115592	1.82053	0.0916946	6.53392	1.52106	2.17895	1.52, 2.18	6.40701e-11
min	cohortAURIA.BIOBANK	495830	115592	4.34374	0.0552832	26.5675	3.89768	4.84084	3.90, 4.84	1.61401e-155
min	cohortBIOBANK.OF.CENTRAL.FINLAND	495830	115592	4.03796	0.0577277	24.178	3.60599	4.52168	3.61, 4.52	3.79229e-129
min	cohortBIOBANK.OF.EASTERN.FINLAND	495830	115592	4.0468	0.0557191	25.0888	3.62814	4.51378	3.63, 4.51	6.58447e-139
min	cohortBLOOD.SERVICE.BIOBANK	495830	115592	1.01978	0.0589747	0.332118	0.908462	1.14474	0.91, 1.14	0.7398
min	cohortBOREALIS.BIOBANK	495830	115592	4.57143	0.0560663	27.1076	4.0957	5.10241	4.10, 5.10	8.00612e-162
min	cohortHELSINKI.BIOBANK	495830	115592	4.82176	0.0548395	28.6862	4.33038	5.36889	4.33, 5.37	5.67124e-181
min	cohortTAMPERE.BIOBANK	495830	115592	5.677	0.055571	31.2469	5.09116	6.33025	5.09, 6.33	2.4585e-214
min	cohortTERVEYSTALO.BIOBANK	495830	115592	2.04648	0.0597864	11.978	1.82019	2.3009	1.82, 2.30	4.63513e-33
min	cohortTHL.BIOBANK.ATBC	495830	115592	4.2902	0.0533103	27.318	3.86456	4.76272	3.86, 4.76	2.5901e-164
min	cohortTHL.BIOBANK.BOTNIA	495830	115592	2.08803	0.0553806	13.2938	1.87325	2.32743	1.87, 2.33	2.51339e-40
min	cohortTHL.BIOBANK.COROGENE	495830	115592	2.85755	0.0586769	17.894	2.54711	3.20583	2.55, 3.21	1.31293e-71
min	cohortTHL.BIOBANK.FINHEALTH.2017	495830	115592	2.13036	0.0644342	11.7374	1.87762	2.41713	1.88, 2.42	8.1927e-32
min	cohortTHL.BIOBANK.FINHIT	495830	115592	1.89206	0.0900096	7.08445	1.58606	2.25711	1.59, 2.26	1.39599e-12
min	cohortTHL.BIOBANK.FinIPF	495830	115592	3.14543	0.121007	9.47015	2.4813	3.98732	2.48, 3.99	2.79443e-21
min	cohortTHL.BIOBANK.FINRISK.1992	495830	115592	1.70389	0.0584835	9.1122	1.51936	1.91083	1.52, 1.91	8.07293e-20
min	cohortTHL.BIOBANK.FINRISK.1997	495830	115592	1.95237	0.0565201	11.8373	1.74764	2.18108	1.75, 2.18	2.5051e-32
min	cohortTHL.BIOBANK.FINRISK.2002	495830	115592	1.76689	0.0580334	9.80849	1.57692	1.97973	1.58, 1.98	1.03509e-22
min	cohortTHL.BIOBANK.FINRISK.2007	495830	115592	1.96957	0.0609423	11.1223	1.74783	2.21946	1.75, 2.22	9.77341e-29
min	cohortTHL.BIOBANK.FINRISK.2012	495830	115592	2.20903	0.0627926	12.6218	1.95322	2.49833	1.95, 2.50	1.60214e-36
min	cohortTHL.BIOBANK.FUSION	495830	115592	2.19359	0.054656	14.3724	1.97075	2.44163	1.97, 2.44	7.7069e-47
min	cohortTHL.BIOBANK.GENERISK	495830	115592	2.0085	0.0631866	11.0369	1.77454	2.27329	1.77, 2.27	2.53529e-28
min	cohortTHL.BIOBANK.HEALTH.2000	495830	115592	2.18312	0.0568639	13.7302	1.95288	2.44051	1.95, 2.44	6.69263e-43
min	cohortTHL.BIOBANK.HEALTH.2011	495830	115592	2.11307	0.140392	5.32898	1.60477	2.78238	1.60, 2.78	9.8767e-08
min	cohortTHL.BIOBANK.HHS	495830	115592	2.27446	0.0591819	13.885	2.02536	2.5542	2.03, 2.55	7.80662e-44
min	cohortTHL.BIOBANK.KUUSAMO	495830	115592	2.17984	0.167002	4.66611	1.57135	3.02397	1.57, 3.02	3.06953e-06
min	cohortTHL.BIOBANK.MIGRAINE	495830	115592	2.00897	0.0580015	12.0277	1.79309	2.25084	1.79, 2.25	2.54229e-33
min	cohortTHL.BIOBANK.SUPER	495830	115592	1.98479	0.0653017	10.4976	1.74634	2.25579	1.75, 2.26	8.8587e-26
min	cohortTHL.BIOBANK.T1D	495830	115592	1.47905	0.0588836	6.64697	1.31783	1.65998	1.32, 1.66	2.9918e-11
min	cohortTHL.BIOBANK.TWINS	495830	115592	1.90361	0.0545399	11.8034	1.71062	2.11838	1.71, 2.12	3.74949e-32
min	PC1	495830	115592	0.168723	0.17007	-10.4633	0.120895	0.235471	0.12, 0.24	1.27318e-25
min	PC2	495830	115592	13.4668	0.291677	8.91476	7.60309	23.8529	7.60, 23.9	4.88859e-19
min	PC3	495830	115592	0.946082	0.310037	-0.178773	0.515258	1.73713	0.52, 1.74	0.858116
min	PC4	495830	115592	0.318071	0.365835	-3.13114	0.155283	0.651513	0.16, 0.65	0.00174126
min	PC5	495830	115592	0.190265	0.425274	-3.90181	0.0826731	0.437877	0.08, 0.44	9.54759e-05
min	PC6	495830	115592	0.277001	0.424545	-3.02379	0.120533	0.636582	0.12, 0.64	0.00249631
min	PC7	495830	115592	0.789768	0.460078	-0.512993	0.320539	1.94589	0.32, 1.95	0.607956
min	PC8	495830	115592	0.320167	0.542359	-2.09992	0.110591	0.926901	0.11, 0.93	0.0357356
min	PC9	495830	115592	1.64419	0.490785	1.01316	0.628339	4.30237	0.63, 4.30	0.310982
min	PC10	495830	115592	2.67967	0.540739	1.82286	0.928546	7.73319	0.93, 7.73	0.068324
min	SEXmale	495830	115592	0.9582	0.00626477	-6.81565	0.946507	0.970038	0.95, 0.97	9.38409e-12
min	min	281335	65802	1.01956	0.00297419	6.51343	1.01363	1.02552	1.01, 1.03	7.34543e-11
sum	BL_YEAR	495830	115592	1.02862	0.000844756	33.408	1.02692	1.03033	1.03, 1.03	1.04837e-244
sum	BL_AGE	495830	115592	0.947643	0.000355296	-151.358	0.946984	0.948304	0.95, 0.95	0
sum	cohortARCTIC.BIOBANK.NFBC1986	495830	115592	0.992234	0.11354	-0.0686633	0.794271	1.23954	0.79, 1.24	0.945258
sum	cohortARCTIC.BIOBANK.OULU1935	495830	115592	1.89021	0.0903518	7.04678	1.58345	2.25641	1.58, 2.26	1.83101e-12
sum	cohortARCTIC.BIOBANK.OULU1945	495830	115592	1.81532	0.0916946	6.5027	1.51671	2.17272	1.52, 2.17	7.88919e-11
sum	cohortAURIA.BIOBANK	495830	115592	4.33894	0.0552837	26.5473	3.89338	4.8355	3.89, 4.84	2.76153e-155
sum	cohortBIOBANK.OF.CENTRAL.FINLAND	495830	115592	4.03597	0.057728	24.1693	3.60421	4.51945	3.60, 4.52	4.67592e-129
sum	cohortBIOBANK.OF.EASTERN.FINLAND	495830	115592	4.04507	0.0557192	25.0811	3.62658	4.51184	3.63, 4.51	7.9965e-139
sum	cohortBLOOD.SERVICE.BIOBANK	495830	115592	1.01907	0.0589751	0.320362	0.907832	1.14394	0.91, 1.14	0.748694
sum	cohortBOREALIS.BIOBANK	495830	115592	4.56851	0.0560665	27.0961	4.09308	5.09916	4.09, 5.10	1.09325e-161
sum	cohortHELSINKI.BIOBANK	495830	115592	4.81918	0.0548396	28.6765	4.32807	5.36603	4.33, 5.37	7.50168e-181
sum	cohortTAMPERE.BIOBANK	495830	115592	5.67231	0.0555716	31.2317	5.08695	6.32503	5.09, 6.33	3.95615e-214
sum	cohortTERVEYSTALO.BIOBANK	495830	115592	2.04597	0.0597867	11.9737	1.81973	2.30032	1.82, 2.30	4.87768e-33
sum	cohortTHL.BIOBANK.ATBC	495830	115592	4.28836	0.0533109	27.3097	3.8629	4.76069	3.86, 4.76	3.2537e-164
sum	cohortTHL.BIOBANK.BOTNIA	495830	115592	2.08354	0.0553811	13.2549	1.86923	2.32243	1.87, 2.32	4.22846e-40
sum	cohortTHL.BIOBANK.COROGENE	495830	115592	2.8556	0.058677	17.8823	2.54537	3.20364	2.55, 3.20	1.6189e-71
sum	cohortTHL.BIOBANK.FINHEALTH.2017	495830	115592	2.12772	0.0644345	11.7181	1.87529	2.41413	1.88, 2.41	1.02934e-31
sum	cohortTHL.BIOBANK.FINHIT	495830	115592	1.89127	0.0900093	7.07979	1.58539	2.25615	1.59, 2.26	1.44375e-12
sum	cohortTHL.BIOBANK.FinIPF	495830	115592	3.14156	0.121006	9.45998	2.47824	3.98241	2.48, 3.98	3.08005e-21
sum	cohortTHL.BIOBANK.FINRISK.1992	495830	115592	1.70364	0.0584832	9.10972	1.51913	1.91055	1.52, 1.91	8.25928e-20
sum	cohortTHL.BIOBANK.FINRISK.1997	495830	115592	1.9508	0.0565199	11.823	1.74623	2.17932	1.75, 2.18	2.96726e-32
sum	cohortTHL.BIOBANK.FINRISK.2002	495830	115592	1.76683	0.0580336	9.80787	1.57687	1.97967	1.58, 1.98	1.04142e-22
sum	cohortTHL.BIOBANK.FINRISK.2007	495830	115592	1.97071	0.0609424	11.1317	1.74884	2.22074	1.75, 2.22	8.79069e-29
sum	cohortTHL.BIOBANK.FINRISK.2012	495830	115592	2.20639	0.0627926	12.6027	1.95089	2.49535	1.95, 2.50	2.04029e-36
sum	cohortTHL.BIOBANK.FUSION	495830	115592	2.19267	0.0546566	14.3646	1.96993	2.4406	1.97, 2.44	8.62926e-47
sum	cohortTHL.BIOBANK.GENERISK	495830	115592	2.0105	0.0631865	11.0527	1.77631	2.27556	1.78, 2.28	2.12647e-28
sum	cohortTHL.BIOBANK.HEALTH.2000	495830	115592	2.18367	0.0568639	13.7347	1.95337	2.44112	1.95, 2.44	6.29467e-43
sum	cohortTHL.BIOBANK.HEALTH.2011	495830	115592	2.11377	0.140391	5.33133	1.6053	2.78329	1.61, 2.78	9.74973e-08
sum	cohortTHL.BIOBANK.HHS	495830	115592	2.27449	0.0591828	13.8851	2.02539	2.55424	2.03, 2.55	7.80252e-44
sum	cohortTHL.BIOBANK.KUUSAMO	495830	115592	2.17905	0.167002	4.66393	1.57077	3.02287	1.57, 3.02	3.10224e-06
sum	cohortTHL.BIOBANK.MIGRAINE	495830	115592	2.00678	0.058	12.0092	1.79114	2.24838	1.79, 2.25	3.17973e-33
sum	cohortTHL.BIOBANK.SUPER	495830	115592	1.98431	0.0653016	10.4939	1.74592	2.25525	1.75, 2.26	9.21087e-26
sum	cohortTHL.BIOBANK.T1D	495830	115592	1.47671	0.0588841	6.62007	1.31575	1.65736	1.32, 1.66	3.59037e-11
sum	cohortTHL.BIOBANK.TWINS	495830	115592	1.90157	0.0545401	11.7836	1.70879	2.1161	1.71, 2.12	4.74069e-32
sum	PC1	495830	115592	0.152565	0.170035	-11.0575	0.109325	0.212907	0.11, 0.21	2.01649e-28
sum	PC2	495830	115592	11.8815	0.291837	8.48069	6.70592	21.0515	6.71, 21.1	2.23869e-17
sum	PC3	495830	115592	1.07879	0.310159	0.244507	0.587391	1.98127	0.59, 1.98	0.806838
sum	PC4	495830	115592	0.375002	0.366068	-2.67935	0.182994	0.768478	0.18, 0.77	0.00737654
sum	PC5	495830	115592	0.179224	0.425309	-4.04205	0.0778702	0.412495	0.08, 0.41	5.29861e-05
sum	PC6	495830	115592	0.254569	0.424612	-3.22219	0.110758	0.585109	0.11, 0.59	0.00127214
sum	PC7	495830	115592	0.741847	0.460055	-0.649078	0.301103	1.82774	0.30, 1.83	0.516288
sum	PC8	495830	115592	0.336958	0.542291	-2.00593	0.116406	0.975381	0.12, 0.98	0.0448637
sum	PC9	495830	115592	1.63207	0.490698	0.998277	0.623817	4.26995	0.62, 4.27	0.318145
sum	PC10	495830	115592	2.73239	0.540672	1.85913	0.94694	7.88431	0.95, 7.88	0.0630092
sum	SEXmale	495830	115592	0.958449	0.00626477	-6.77425	0.946752	0.97029	0.95, 0.97	1.25055e-11
sum	sum	243707	58070	1.04452	0.00293068	14.8639	1.03854	1.05054	1.04, 1.05	5.65094e-50
pos	BL_YEAR	495830	115592	1.02861	0.000844806	33.3921	1.02691	1.03032	1.03, 1.03	1.78406e-244
pos	BL_AGE	495830	115592	0.94764	0.000355293	-151.37	0.94698	0.9483	0.95, 0.95	0
pos	cohortARCTIC.BIOBANK.NFBC1986	495830	115592	0.992713	0.11354	-0.0644175	0.794654	1.24014	0.79, 1.24	0.948638
pos	cohortARCTIC.BIOBANK.OULU1935	495830	115592	1.89132	0.0903517	7.05326	1.58437	2.25773	1.58, 2.26	1.74768e-12
pos	cohortARCTIC.BIOBANK.OULU1945	495830	115592	1.81241	0.0916949	6.48517	1.51428	2.16924	1.51, 2.17	8.86326e-11
pos	cohortAURIA.BIOBANK	495830	115592	4.34119	0.0552843	26.5563	3.89539	4.83801	3.90, 4.84	2.17073e-155
pos	cohortBIOBANK.OF.CENTRAL.FINLAND	495830	115592	4.03898	0.0577287	24.1819	3.60689	4.52283	3.61, 4.52	3.44645e-129
pos	cohortBIOBANK.OF.EASTERN.FINLAND	495830	115592	4.04616	0.0557199	25.0857	3.62756	4.51307	3.63, 4.51	7.13159e-139
pos	cohortBLOOD.SERVICE.BIOBANK	495830	115592	1.01938	0.0589756	0.325487	0.908106	1.14429	0.91, 1.14	0.744813
pos	cohortBOREALIS.BIOBANK	495830	115592	4.57318	0.0560672	27.114	4.09726	5.10437	4.10, 5.10	6.72852e-162
pos	cohortHELSINKI.BIOBANK	495830	115592	4.82309	0.0548402	28.6909	4.33157	5.37038	4.33, 5.37	4.95317e-181
pos	cohortTAMPERE.BIOBANK	495830	115592	5.67705	0.055572	31.2465	5.09119	6.33032	5.09, 6.33	2.49079e-214
pos	cohortTERVEYSTALO.BIOBANK	495830	115592	2.04787	0.0597873	11.9892	1.82143	2.30247	1.82, 2.30	4.04807e-33
pos	cohortTHL.BIOBANK.ATBC	495830	115592	4.29067	0.0533108	27.3199	3.86498	4.76325	3.86, 4.76	2.46315e-164
pos	cohortTHL.BIOBANK.BOTNIA	495830	115592	2.0844	0.0553814	13.2623	1.87	2.32339	1.87, 2.32	3.83163e-40
pos	cohortTHL.BIOBANK.COROGENE	495830	115592	2.85647	0.0586772	17.8875	2.54614	3.20461	2.55, 3.20	1.47678e-71
pos	cohortTHL.BIOBANK.FINHEALTH.2017	495830	115592	2.12981	0.0644348	11.7333	1.87712	2.4165	1.88, 2.42	8.60744e-32
pos	cohortTHL.BIOBANK.FINHIT	495830	115592	1.89157	0.0900097	7.08156	1.58565	2.25652	1.59, 2.26	1.42543e-12
pos	cohortTHL.BIOBANK.FinIPF	495830	115592	3.15504	0.121007	9.49536	2.48888	3.9995	2.49, 4.00	2.19452e-21
pos	cohortTHL.BIOBANK.FINRISK.1992	495830	115592	1.70467	0.058483	9.12015	1.52006	1.91171	1.52, 1.91	7.50206e-20
pos	cohortTHL.BIOBANK.FINRISK.1997	495830	115592	1.95135	0.0565199	11.8281	1.74673	2.17994	1.75, 2.18	2.79475e-32
pos	cohortTHL.BIOBANK.FINRISK.2002	495830	115592	1.76774	0.0580337	9.81678	1.57769	1.98069	1.58, 1.98	9.53444e-23
pos	cohortTHL.BIOBANK.FINRISK.2007	495830	115592	1.97165	0.0609425	11.1395	1.74967	2.22179	1.75, 2.22	8.05698e-29
pos	cohortTHL.BIOBANK.FINRISK.2012	495830	115592	2.20735	0.0627929	12.6096	1.95174	2.49643	1.95, 2.50	1.87019e-36
pos	cohortTHL.BIOBANK.FUSION	495830	115592	2.19377	0.0546568	14.3738	1.97092	2.44183	1.97, 2.44	7.56153e-47
pos	cohortTHL.BIOBANK.GENERISK	495830	115592	2.0118	0.0631871	11.0628	1.77746	2.27703	1.78, 2.28	1.90018e-28
pos	cohortTHL.BIOBANK.HEALTH.2000	495830	115592	2.18548	0.0568636	13.7493	1.95499	2.44315	1.95, 2.44	5.13992e-43
pos	cohortTHL.BIOBANK.HEALTH.2011	495830	115592	2.11308	0.140392	5.329	1.60478	2.78238	1.60, 2.78	9.87561e-08
pos	cohortTHL.BIOBANK.HHS	495830	115592	2.27538	0.0591829	13.8916	2.02617	2.55523	2.03, 2.56	7.12273e-44
pos	cohortTHL.BIOBANK.KUUSAMO	495830	115592	2.17824	0.167001	4.66175	1.5702	3.02175	1.57, 3.02	3.13533e-06
pos	cohortTHL.BIOBANK.MIGRAINE	495830	115592	2.00671	0.0580002	12.0085	1.79108	2.2483	1.79, 2.25	3.20632e-33
pos	cohortTHL.BIOBANK.SUPER	495830	115592	1.98415	0.0653023	10.4926	1.74578	2.25507	1.75, 2.26	9.33905e-26
pos	cohortTHL.BIOBANK.T1D	495830	115592	1.47915	0.058884	6.64806	1.31792	1.6601	1.32, 1.66	2.96976e-11
pos	cohortTHL.BIOBANK.TWINS	495830	115592	1.90266	0.05454	11.7942	1.70977	2.11732	1.71, 2.12	4.18401e-32
pos	PC1	495830	115592	0.165987	0.16974	-10.58	0.119012	0.231503	0.12, 0.23	3.68982e-26
pos	PC2	495830	115592	12.4164	0.291759	8.63388	7.00889	21.9959	7.01, 22.0	5.93036e-18
pos	PC3	495830	115592	1.041	0.310078	0.129594	0.566908	1.91157	0.57, 1.91	0.896888
pos	PC4	495830	115592	0.354951	0.365944	-2.83042	0.173251	0.727211	0.17, 0.73	0.00464864
pos	PC5	495830	115592	0.184402	0.42523	-3.97582	0.0801327	0.424348	0.08, 0.42	7.01376e-05
pos	PC6	495830	115592	0.272407	0.4245	-3.0635	0.118545	0.62597	0.12, 0.63	0.00218761
pos	PC7	495830	115592	0.726108	0.460035	-0.695721	0.294726	1.78889	0.29, 1.79	0.486604
pos	PC8	495830	115592	0.340431	0.542289	-1.98703	0.117607	0.985432	0.12, 0.99	0.0469195
pos	PC9	495830	115592	1.50215	0.490648	0.829299	0.574211	3.92964	0.57, 3.93	0.406935
pos	PC10	495830	115592	2.91564	0.540617	1.97938	1.01055	8.41216	1.01, 8.41	0.0477731
pos	SEXmale	495830	115592	0.95832	0.00626472	-6.7957	0.946625	0.97016	0.95, 0.97	1.0779e-11
pos	pos	223106	53416	1.04052	0.00286777	13.8518	1.03469	1.04639	1.03, 1.05	1.24048e-43

## Sheet: Fig2a_Adjusted_BMI_smoke
ScoreCan	variable	n_obs	n_event	estimate	std.error	statistic	conf.low	conf.high	ci	p.value
breast	BL_YEAR	240050	50866	1.02573	0.00144573	17.5735	1.02283	1.02864	1.02, 1.03	3.93152e-69
breast	BL_AGE	240050	50866	0.950848	0.000564048	-89.355	0.949798	0.9519	0.95, 0.95	0
breast	cohortARCTIC.BIOBANK.NFBC1986	240050	50866	0.9105	0.126517	-0.741101	0.71054	1.16673	0.71, 1.17	0.458632
breast	cohortARCTIC.BIOBANK.OULU1935	240050	50866	1.80382	0.106179	5.55581	1.46492	2.22113	1.46, 2.22	2.76325e-08
breast	cohortARCTIC.BIOBANK.OULU1945	240050	50866	1.70917	0.102182	5.24562	1.39897	2.08816	1.40, 2.09	1.5576e-07
breast	cohortAURIA.BIOBANK	240050	50866	5.35648	0.0651527	25.7596	4.71434	6.08607	4.71, 6.09	2.51617e-146
breast	cohortBIOBANK.OF.CENTRAL.FINLAND	240050	50866	2.84067	0.0847278	12.3223	2.40603	3.35383	2.41, 3.35	6.8728e-35
breast	cohortBIOBANK.OF.EASTERN.FINLAND	240050	50866	4.37489	0.0686614	21.4951	3.82404	5.00509	3.82, 5.01	1.73116e-102
breast	cohortBLOOD.SERVICE.BIOBANK	240050	50866	1.07208	0.0672337	1.03524	0.939721	1.22309	0.94, 1.22	0.300557
breast	cohortBOREALIS.BIOBANK	240050	50866	5.28664	0.0661857	25.1592	4.64347	6.0189	4.64, 6.02	1.11953e-139
breast	cohortHELSINKI.BIOBANK	240050	50866	5.56815	0.063326	27.1147	4.91821	6.30397	4.92, 6.30	6.61566e-162
breast	cohortTERVEYSTALO.BIOBANK	240050	50866	2.11086	0.0737329	10.1324	1.82683	2.43905	1.83, 2.44	3.96629e-24
breast	cohortTHL.BIOBANK.ATBC	240050	50866	4.0474	0.0593139	23.5708	3.6032	4.54637	3.60, 4.55	7.68875e-123
breast	cohortTHL.BIOBANK.BOTNIA	240050	50866	2.03592	0.0629635	11.2914	1.79956	2.30332	1.80, 2.30	1.44712e-29
breast	cohortTHL.BIOBANK.COROGENE	240050	50866	2.74494	0.0670852	15.0519	2.40674	3.13066	2.41, 3.13	3.35447e-51
breast	cohortTHL.BIOBANK.FINHEALTH.2017	240050	50866	2.05384	0.0736855	9.76733	1.77765	2.37295	1.78, 2.37	1.555e-22
breast	cohortTHL.BIOBANK.FINHIT	240050	50866	2.25303	0.103056	7.8819	1.84097	2.75733	1.84, 2.76	3.22439e-15
breast	cohortTHL.BIOBANK.FinIPF	240050	50866	3.4693	0.136406	9.11951	2.65542	4.53264	2.66, 4.53	7.54656e-20
breast	cohortTHL.BIOBANK.FINRISK.1992	240050	50866	1.65299	0.0637572	7.88278	1.45881	1.87301	1.46, 1.87	3.20165e-15
breast	cohortTHL.BIOBANK.FINRISK.1997	240050	50866	1.84898	0.0614453	10.003	1.6392	2.08562	1.64, 2.09	1.47886e-23
breast	cohortTHL.BIOBANK.FINRISK.2002	240050	50866	1.68549	0.063078	8.27641	1.48948	1.9073	1.49, 1.91	1.26948e-16
breast	cohortTHL.BIOBANK.FINRISK.2007	240050	50866	1.93811	0.0671078	9.86046	1.69925	2.21055	1.70, 2.21	6.17683e-23
breast	cohortTHL.BIOBANK.FINRISK.2012	240050	50866	2.23091	0.0697272	11.5079	1.94594	2.55761	1.95, 2.56	1.20436e-30
breast	cohortTHL.BIOBANK.FUSION	240050	50866	2.136	0.0605506	12.5339	1.89697	2.40515	1.90, 2.41	4.87035e-36
breast	cohortTHL.BIOBANK.GENERISK	240050	50866	2.05427	0.0712386	10.1057	1.78656	2.36208	1.79, 2.36	5.20998e-24
breast	cohortTHL.BIOBANK.HEALTH.2000	240050	50866	2.03318	0.0618933	11.4649	1.80091	2.29541	1.80, 2.30	1.97963e-30
breast	cohortTHL.BIOBANK.HEALTH.2011	240050	50866	2.00817	0.157013	4.44056	1.47622	2.73181	1.48, 2.73	8.97243e-06
breast	cohortTHL.BIOBANK.HHS	240050	50866	2.25717	0.0678877	11.992	1.97596	2.5784	1.98, 2.58	3.91214e-33
breast	cohortTHL.BIOBANK.KUUSAMO	240050	50866	1.99818	0.195414	3.5424	1.36238	2.9307	1.36, 2.93	0.000396509
breast	cohortTHL.BIOBANK.SUPER	240050	50866	2.01602	0.0751679	9.32745	1.73985	2.33603	1.74, 2.34	1.08447e-20
breast	cohortTHL.BIOBANK.T1D	240050	50866	1.73205	0.101489	5.41245	1.41962	2.11323	1.42, 2.11	6.21693e-08
breast	cohortTHL.BIOBANK.TWINS	240050	50866	1.7884	0.0595717	9.75836	1.59132	2.00989	1.59, 2.01	1.69875e-22
breast	PC1	240050	50866	0.104517	0.249762	-9.04223	0.0640605	0.170524	0.06, 0.17	1.53513e-19
breast	PC2	240050	50866	6.33013	0.44369	4.15903	2.65304	15.1036	2.65, 15.1	3.19596e-05
breast	PC3	240050	50866	0.261809	0.468764	-2.85888	0.104465	0.656141	0.10, 0.66	0.00425139
breast	PC4	240050	50866	0.204096	0.5611	-2.83223	0.0679554	0.612975	0.07, 0.61	0.0046224
breast	PC5	240050	50866	0.155219	0.632838	-2.94375	0.0449027	0.536559	0.04, 0.54	0.00324259
breast	PC6	240050	50866	0.232141	0.635566	-2.29781	0.0667971	0.806766	0.07, 0.81	0.0215728
breast	PC7	240050	50866	0.313187	0.699696	-1.65923	0.0794735	1.2342	0.08, 1.23	0.0970702
breast	PC8	240050	50866	0.625303	0.806551	-0.582132	0.128693	3.03828	0.13, 3.04	0.560478
breast	PC9	240050	50866	3.74643	0.741304	1.78173	0.87623	16.0183	0.88, 16.0	0.0747934
breast	PC10	240050	50866	0.884306	0.813905	-0.151064	0.179393	4.35913	0.18, 4.36	0.879925
breast	SEXmale	240050	50866	0.931791	0.00993813	-7.10869	0.913816	0.950118	0.91, 0.95	1.17147e-12
breast	BMI	240050	50866	0.988366	0.000955641	-12.245	0.986517	0.990219	0.99, 0.99	1.78704e-34
breast	SMOKE2yes	240050	50866	1.11445	0.0119379	9.07699	1.08868	1.14083	1.09, 1.14	1.11617e-19
breast	Z21_FAMILY_HISTORY_MALIG_NEOPLASM	240050	50866	3.85799	0.0295539	45.6842	3.64086	4.08806	3.64, 4.09	0
breast	E4_DIABETES	240050	50866	0.928098	0.0113781	-6.55798	0.90763	0.949028	0.91, 0.95	5.45425e-11
breast	breast	194396	41506	1.02522	0.00456565	5.45512	1.01609	1.03443	1.02, 1.03	4.89397e-08
prostate	BL_YEAR	240050	50866	1.02567	0.00144542	17.5359	1.02277	1.02858	1.02, 1.03	7.62343e-69
prostate	BL_AGE	240050	50866	0.950862	0.00056403	-89.333	0.949811	0.951914	0.95, 0.95	0
prostate	cohortARCTIC.BIOBANK.NFBC1986	240050	50866	0.909848	0.126517	-0.746757	0.710032	1.1659	0.71, 1.17	0.45521
prostate	cohortARCTIC.BIOBANK.OULU1935	240050	50866	1.80287	0.106181	5.5507	1.46414	2.21996	1.46, 2.22	2.84533e-08
prostate	cohortARCTIC.BIOBANK.OULU1945	240050	50866	1.70387	0.102184	5.21513	1.39462	2.08169	1.39, 2.08	1.83686e-07
prostate	cohortAURIA.BIOBANK	240050	50866	5.35678	0.0651492	25.7618	4.71464	6.08637	4.71, 6.09	2.37596e-146
prostate	cohortBIOBANK.OF.CENTRAL.FINLAND	240050	50866	2.8409	0.0847253	12.3236	2.40623	3.35409	2.41, 3.35	6.76058e-35
prostate	cohortBIOBANK.OF.EASTERN.FINLAND	240050	50866	4.37548	0.0686563	21.4986	3.8246	5.00572	3.82, 5.01	1.60361e-102
prostate	cohortBLOOD.SERVICE.BIOBANK	240050	50866	1.07197	0.06723	1.03368	0.939625	1.22295	0.94, 1.22	0.301287
prostate	cohortBOREALIS.BIOBANK	240050	50866	5.28493	0.066182	25.1558	4.642	6.0169	4.64, 6.02	1.22205e-139
prostate	cohortHELSINKI.BIOBANK	240050	50866	5.57417	0.0633221	27.1334	4.92357	6.31074	4.92, 6.31	3.97524e-162
prostate	cohortTERVEYSTALO.BIOBANK	240050	50866	2.11327	0.0737285	10.1486	1.82893	2.44182	1.83, 2.44	3.36289e-24
prostate	cohortTHL.BIOBANK.ATBC	240050	50866	4.04448	0.0593146	23.5583	3.60059	4.54309	3.60, 4.54	1.03141e-122
prostate	cohortTHL.BIOBANK.BOTNIA	240050	50866	2.03439	0.062966	11.279	1.79819	2.3016	1.80, 2.30	1.66632e-29
prostate	cohortTHL.BIOBANK.COROGENE	240050	50866	2.74718	0.0670836	15.0644	2.40872	3.13321	2.41, 3.13	2.77559e-51
prostate	cohortTHL.BIOBANK.FINHEALTH.2017	240050	50866	2.05408	0.0736818	9.76941	1.77787	2.37321	1.78, 2.37	1.52331e-22
prostate	cohortTHL.BIOBANK.FINHIT	240050	50866	2.25269	0.103054	7.88055	1.84069	2.7569	1.84, 2.76	3.25948e-15
prostate	cohortTHL.BIOBANK.FinIPF	240050	50866	3.4812	0.136401	9.14493	2.66455	4.54814	2.66, 4.55	5.96678e-20
prostate	cohortTHL.BIOBANK.FINRISK.1992	240050	50866	1.65019	0.0637578	7.85615	1.45634	1.86984	1.46, 1.87	3.96124e-15
prostate	cohortTHL.BIOBANK.FINRISK.1997	240050	50866	1.84857	0.0614451	9.99933	1.63883	2.08515	1.64, 2.09	1.53425e-23
prostate	cohortTHL.BIOBANK.FINRISK.2002	240050	50866	1.68698	0.063076	8.29062	1.4908	1.90897	1.49, 1.91	1.12656e-16
prostate	cohortTHL.BIOBANK.FINRISK.2007	240050	50866	1.93635	0.0671085	9.84684	1.6977	2.20855	1.70, 2.21	7.0734e-23
prostate	cohortTHL.BIOBANK.FINRISK.2012	240050	50866	2.23291	0.0697243	11.5212	1.9477	2.55989	1.95, 2.56	1.032e-30
prostate	cohortTHL.BIOBANK.FUSION	240050	50866	2.13495	0.0605504	12.5259	1.89604	2.40397	1.90, 2.40	5.39094e-36
prostate	cohortTHL.BIOBANK.GENERISK	240050	50866	2.05763	0.0712364	10.129	1.7895	2.36594	1.79, 2.37	4.1068e-24
prostate	cohortTHL.BIOBANK.HEALTH.2000	240050	50866	2.0336	0.061893	11.4683	1.80129	2.29588	1.80, 2.30	1.90285e-30
prostate	cohortTHL.BIOBANK.HEALTH.2011	240050	50866	2.0112	0.157011	4.45019	1.47845	2.73591	1.48, 2.74	8.57952e-06
prostate	cohortTHL.BIOBANK.HHS	240050	50866	2.25061	0.0678881	11.9491	1.97021	2.5709	1.97, 2.57	6.56589e-33
prostate	cohortTHL.BIOBANK.KUUSAMO	240050	50866	2.00234	0.195411	3.55312	1.36522	2.93678	1.37, 2.94	0.000380697
prostate	cohortTHL.BIOBANK.SUPER	240050	50866	2.01629	0.075164	9.32969	1.74009	2.33632	1.74, 2.34	1.06181e-20
prostate	cohortTHL.BIOBANK.T1D	240050	50866	1.72655	0.101492	5.38099	1.41511	2.10654	1.42, 2.11	7.40784e-08
prostate	cohortTHL.BIOBANK.TWINS	240050	50866	1.78666	0.0595733	9.74177	1.58977	2.00794	1.59, 2.01	2.0004e-22
prostate	PC1	240050	50866	0.112856	0.248479	-8.77999	0.0693455	0.183666	0.07, 0.18	1.63488e-18
prostate	PC2	240050	50866	6.16582	0.443823	4.09853	2.5835	14.7154	2.58, 14.7	4.15784e-05
prostate	PC3	240050	50866	0.260278	0.468742	-2.87153	0.103859	0.652276	0.10, 0.65	0.00408495
prostate	PC4	240050	50866	0.192232	0.561124	-2.93884	0.0640022	0.577371	0.06, 0.58	0.00329444
prostate	PC5	240050	50866	0.170565	0.632789	-2.79499	0.0493467	0.589549	0.05, 0.59	0.00519008
prostate	PC6	240050	50866	0.218512	0.635568	-2.393	0.0628753	0.759403	0.06, 0.76	0.0167113
prostate	PC7	240050	50866	0.306351	0.699666	-1.69084	0.0777434	1.20719	0.08, 1.21	0.0908675
prostate	PC8	240050	50866	0.61737	0.806206	-0.598217	0.127146	2.99771	0.13, 3.00	0.549695
prostate	PC9	240050	50866	3.41718	0.740956	1.65842	0.799768	14.6006	0.80, 14.6	0.0972334
prostate	PC10	240050	50866	0.990682	0.813519	-0.0115077	0.201125	4.87981	0.20, 4.88	0.990818
prostate	SEXmale	240050	50866	0.932052	0.00993817	-7.08045	0.914073	0.950385	0.91, 0.95	1.43687e-12
prostate	BMI	240050	50866	0.988346	0.000955795	-12.2647	0.986496	0.990199	0.99, 0.99	1.40111e-34
prostate	SMOKE2yes	240050	50866	1.11514	0.0119384	9.12865	1.08935	1.14154	1.09, 1.14	6.93588e-20
prostate	Z21_FAMILY_HISTORY_MALIG_NEOPLASM	240050	50866	3.86874	0.029554	45.7782	3.65101	4.09945	3.65, 4.10	0
prostate	E4_DIABETES	240050	50866	0.927904	0.0113778	-6.57659	0.907441	0.948829	0.91, 0.95	4.8135e-11
prostate	prostate	121427	26095	1.02933	0.00447037	6.46717	1.02035	1.03839	1.02, 1.04	9.98574e-11
colon	BL_YEAR	240050	50866	1.02568	0.00144592	17.5342	1.02277	1.02859	1.02, 1.03	7.85034e-69
colon	BL_AGE	240050	50866	0.950862	0.000564032	-89.332	0.949812	0.951914	0.95, 0.95	0
colon	cohortARCTIC.BIOBANK.NFBC1986	240050	50866	0.910329	0.126517	-0.742579	0.710407	1.16651	0.71, 1.17	0.457737
colon	cohortARCTIC.BIOBANK.OULU1935	240050	50866	1.80338	0.106179	5.55352	1.46457	2.22059	1.46, 2.22	2.79981e-08
colon	cohortARCTIC.BIOBANK.OULU1945	240050	50866	1.70874	0.102182	5.24317	1.39862	2.08764	1.40, 2.09	1.57841e-07
colon	cohortAURIA.BIOBANK	240050	50866	5.36387	0.0651555	25.7797	4.72083	6.09451	4.72, 6.09	1.49941e-146
colon	cohortBIOBANK.OF.CENTRAL.FINLAND	240050	50866	2.8459	0.0847324	12.3433	2.41044	3.36004	2.41, 3.36	5.29143e-35
colon	cohortBIOBANK.OF.EASTERN.FINLAND	240050	50866	4.38171	0.0686644	21.5168	3.82998	5.01293	3.83, 5.01	1.0836e-102
colon	cohortBLOOD.SERVICE.BIOBANK	240050	50866	1.07238	0.067237	1.03929	0.939974	1.22343	0.94, 1.22	0.29867
colon	cohortBOREALIS.BIOBANK	240050	50866	5.29022	0.0661887	25.1684	4.64658	6.02301	4.65, 6.02	8.8981e-140
colon	cohortHELSINKI.BIOBANK	240050	50866	5.57645	0.0633293	27.1368	4.92552	6.31341	4.93, 6.31	3.62804e-162
colon	cohortTERVEYSTALO.BIOBANK	240050	50866	2.11276	0.0737359	10.1442	1.82846	2.44126	1.83, 2.44	3.51573e-24
colon	cohortTHL.BIOBANK.ATBC	240050	50866	4.04769	0.0593151	23.5715	3.60344	4.5467	3.60, 4.55	7.55744e-123
colon	cohortTHL.BIOBANK.BOTNIA	240050	50866	2.03417	0.0629663	11.2772	1.798	2.30135	1.80, 2.30	1.70017e-29
colon	cohortTHL.BIOBANK.COROGENE	240050	50866	2.75176	0.0670858	15.0887	2.41272	3.13844	2.41, 3.14	1.92111e-51
colon	cohortTHL.BIOBANK.FINHEALTH.2017	240050	50866	2.05704	0.0736871	9.78824	1.78041	2.37665	1.78, 2.38	1.2648e-22
colon	cohortTHL.BIOBANK.FINHIT	240050	50866	2.25414	0.103058	7.88653	1.84186	2.75869	1.84, 2.76	3.10693e-15
colon	cohortTHL.BIOBANK.FinIPF	240050	50866	3.47371	0.136407	9.12875	2.65879	4.53841	2.66, 4.54	6.92918e-20
colon	cohortTHL.BIOBANK.FINRISK.1992	240050	50866	1.65187	0.0637571	7.87215	1.45782	1.87174	1.46, 1.87	3.48598e-15
colon	cohortTHL.BIOBANK.FINRISK.1997	240050	50866	1.85005	0.0614456	10.0123	1.64014	2.08683	1.64, 2.09	1.3453e-23
colon	cohortTHL.BIOBANK.FINRISK.2002	240050	50866	1.68827	0.0630774	8.30254	1.49193	1.91044	1.49, 1.91	1.01908e-16
colon	cohortTHL.BIOBANK.FINRISK.2007	240050	50866	1.94085	0.0671092	9.8813	1.70164	2.21368	1.70, 2.21	5.0177e-23
colon	cohortTHL.BIOBANK.FINRISK.2012	240050	50866	2.23354	0.0697272	11.5248	1.94824	2.56063	1.95, 2.56	9.89695e-31
colon	cohortTHL.BIOBANK.FUSION	240050	50866	2.13762	0.0605522	12.5461	1.8984	2.40698	1.90, 2.41	4.17807e-36
colon	cohortTHL.BIOBANK.GENERISK	240050	50866	2.05716	0.0712411	10.1252	1.78908	2.36543	1.79, 2.37	4.27188e-24
colon	cohortTHL.BIOBANK.HEALTH.2000	240050	50866	2.03523	0.0618938	11.4811	1.80273	2.29773	1.80, 2.30	1.64117e-30
colon	cohortTHL.BIOBANK.HEALTH.2011	240050	50866	2.00733	0.157013	4.43789	1.4756	2.73066	1.48, 2.73	9.08437e-06
colon	cohortTHL.BIOBANK.HHS	240050	50866	2.25511	0.0678898	11.9782	1.97415	2.57606	1.97, 2.58	4.62264e-33
colon	cohortTHL.BIOBANK.KUUSAMO	240050	50866	2.00406	0.195416	3.55741	1.36638	2.93934	1.37, 2.94	0.000374533
colon	cohortTHL.BIOBANK.SUPER	240050	50866	2.01753	0.0751698	9.33718	1.74115	2.33779	1.74, 2.34	9.89327e-21
colon	cohortTHL.BIOBANK.T1D	240050	50866	1.73342	0.101489	5.42022	1.42074	2.11491	1.42, 2.11	5.95264e-08
colon	cohortTHL.BIOBANK.TWINS	240050	50866	1.78713	0.0595737	9.74605	1.59018	2.00846	1.59, 2.01	1.9179e-22
colon	PC1	240050	50866	0.123251	0.248171	-8.43582	0.0757789	0.200464	0.08, 0.20	3.28887e-17
colon	PC2	240050	50866	6.19413	0.444044	4.1068	2.59424	14.7894	2.59, 14.8	4.01171e-05
colon	PC3	240050	50866	0.263346	0.468836	-2.84596	0.105064	0.660086	0.11, 0.66	0.00442783
colon	PC4	240050	50866	0.204137	0.561086	-2.83194	0.0679711	0.613084	0.07, 0.61	0.00462665
colon	PC5	240050	50866	0.150392	0.633097	-2.99244	0.0434843	0.520139	0.04, 0.52	0.00276754
colon	PC6	240050	50866	0.228553	0.635554	-2.32236	0.0657663	0.794277	0.07, 0.79	0.0202135
colon	PC7	240050	50866	0.287835	0.699875	-1.77942	0.0730143	1.13469	0.07, 1.13	0.0751717
colon	PC8	240050	50866	0.610365	0.806194	-0.612381	0.125706	2.96363	0.13, 2.96	0.540286
colon	PC9	240050	50866	3.3135	0.740974	1.6168	0.775476	14.1581	0.78, 14.2	0.105922
colon	PC10	240050	50866	0.951154	0.813579	-0.0615538	0.193077	4.68566	0.19, 4.69	0.950918
colon	SEXmale	240050	50866	0.932109	0.00993826	-7.07419	0.914129	0.950444	0.91, 0.95	1.50325e-12
colon	BMI	240050	50866	0.988351	0.000955631	-12.261	0.986502	0.990204	0.99, 0.99	1.46595e-34
colon	SMOKE2yes	240050	50866	1.11474	0.0119382	9.09885	1.08896	1.14113	1.09, 1.14	9.1292e-20
colon	Z21_FAMILY_HISTORY_MALIG_NEOPLASM	240050	50866	3.86537	0.0295535	45.7495	3.64783	4.09588	3.65, 4.10	0
colon	E4_DIABETES	240050	50866	0.927937	0.0113786	-6.57301	0.907471	0.948864	0.91, 0.95	4.93078e-11
colon	colon	105256	22627	1.01546	0.00440975	3.47793	1.00672	1.02427	1.01, 1.02	0.0005053
gastricesoph	BL_YEAR	240050	50866	1.02568	0.00144586	17.5378	1.02278	1.02859	1.02, 1.03	7.36925e-69
gastricesoph	BL_AGE	240050	50866	0.950862	0.000564014	-89.3357	0.949811	0.951913	0.95, 0.95	0
gastricesoph	cohortARCTIC.BIOBANK.NFBC1986	240050	50866	0.909874	0.126517	-0.746534	0.710051	1.16593	0.71, 1.17	0.455345
gastricesoph	cohortARCTIC.BIOBANK.OULU1935	240050	50866	1.8044	0.106186	5.55848	1.46537	2.22187	1.47, 2.22	2.72141e-08
gastricesoph	cohortARCTIC.BIOBANK.OULU1945	240050	50866	1.70992	0.102182	5.24988	1.39958	2.08907	1.40, 2.09	1.52201e-07
gastricesoph	cohortAURIA.BIOBANK	240050	50866	5.3622	0.0651546	25.7752	4.71936	6.0926	4.72, 6.09	1.68054e-146
gastricesoph	cohortBIOBANK.OF.CENTRAL.FINLAND	240050	50866	2.84362	0.0847309	12.3341	2.40851	3.35733	2.41, 3.36	5.93729e-35
gastricesoph	cohortBIOBANK.OF.EASTERN.FINLAND	240050	50866	4.37864	0.0686635	21.5069	3.8273	5.0094	3.83, 5.01	1.34246e-102
gastricesoph	cohortBLOOD.SERVICE.BIOBANK	240050	50866	1.0722	0.0672359	1.03681	0.939818	1.22322	0.94, 1.22	0.299825
gastricesoph	cohortBOREALIS.BIOBANK	240050	50866	5.28988	0.066188	25.1676	4.6463	6.02262	4.65, 6.02	9.06255e-140
gastricesoph	cohortHELSINKI.BIOBANK	240050	50866	5.57384	0.0633281	27.1299	4.92322	6.31043	4.92, 6.31	4.37407e-162
gastricesoph	cohortTERVEYSTALO.BIOBANK	240050	50866	2.113	0.073735	10.1459	1.82868	2.44154	1.83, 2.44	3.45424e-24
gastricesoph	cohortTHL.BIOBANK.ATBC	240050	50866	4.04582	0.0593144	23.564	3.60179	4.54459	3.60, 4.54	9.01747e-123
gastricesoph	cohortTHL.BIOBANK.BOTNIA	240050	50866	2.03468	0.0629663	11.2813	1.79845	2.30194	1.80, 2.30	1.62405e-29
gastricesoph	cohortTHL.BIOBANK.COROGENE	240050	50866	2.74962	0.0670851	15.0773	2.41085	3.136	2.41, 3.14	2.28349e-51
gastricesoph	cohortTHL.BIOBANK.FINHEALTH.2017	240050	50866	2.05614	0.0736867	9.78238	1.77964	2.37561	1.78, 2.38	1.34017e-22
gastricesoph	cohortTHL.BIOBANK.FINHIT	240050	50866	2.25339	0.103057	7.88333	1.84125	2.75777	1.84, 2.76	3.18781e-15
gastricesoph	cohortTHL.BIOBANK.FinIPF	240050	50866	3.47828	0.136406	9.13847	2.66229	4.54437	2.66, 4.54	6.33407e-20
gastricesoph	cohortTHL.BIOBANK.FINRISK.1992	240050	50866	1.65222	0.0637575	7.87542	1.45813	1.87213	1.46, 1.87	3.39596e-15
gastricesoph	cohortTHL.BIOBANK.FINRISK.1997	240050	50866	1.84943	0.0614455	10.0069	1.63959	2.08613	1.64, 2.09	1.42166e-23
gastricesoph	cohortTHL.BIOBANK.FINRISK.2002	240050	50866	1.68734	0.0630775	8.29382	1.49111	1.90939	1.49, 1.91	1.09665e-16
gastricesoph	cohortTHL.BIOBANK.FINRISK.2007	240050	50866	1.93953	0.0671085	9.87123	1.70048	2.21217	1.70, 2.21	5.54822e-23
gastricesoph	cohortTHL.BIOBANK.FINRISK.2012	240050	50866	2.23428	0.0697268	11.5296	1.94888	2.56147	1.95, 2.56	9.36201e-31
gastricesoph	cohortTHL.BIOBANK.FUSION	240050	50866	2.13673	0.0605511	12.5394	1.89761	2.40597	1.90, 2.41	4.54407e-36
gastricesoph	cohortTHL.BIOBANK.GENERISK	240050	50866	2.05598	0.0712404	10.1172	1.78805	2.36406	1.79, 2.36	4.63594e-24
gastricesoph	cohortTHL.BIOBANK.HEALTH.2000	240050	50866	2.03474	0.0618933	11.4773	1.80229	2.29717	1.80, 2.30	1.71507e-30
gastricesoph	cohortTHL.BIOBANK.HEALTH.2011	240050	50866	2.00783	0.157013	4.43947	1.47597	2.73134	1.48, 2.73	9.01811e-06
gastricesoph	cohortTHL.BIOBANK.HHS	240050	50866	2.25443	0.0678896	11.9738	1.97355	2.57528	1.97, 2.58	4.87404e-33
gastricesoph	cohortTHL.BIOBANK.KUUSAMO	240050	50866	1.99879	0.195414	3.54399	1.3628	2.9316	1.36, 2.93	0.000394122
gastricesoph	cohortTHL.BIOBANK.SUPER	240050	50866	2.01686	0.0751689	9.33287	1.74057	2.33701	1.74, 2.34	1.03038e-20
gastricesoph	cohortTHL.BIOBANK.T1D	240050	50866	1.7328	0.101489	5.41676	1.42024	2.11415	1.42, 2.11	6.06873e-08
gastricesoph	cohortTHL.BIOBANK.TWINS	240050	50866	1.78741	0.0595734	9.74875	1.59043	2.00878	1.59, 2.01	1.8675e-22
gastricesoph	PC1	240050	50866	0.122079	0.24828	-8.47062	0.0750423	0.1986	0.08, 0.20	2.44088e-17
gastricesoph	PC2	240050	50866	6.57844	0.443704	4.24562	2.75703	15.6966	2.76, 15.7	2.17995e-05
gastricesoph	PC3	240050	50866	0.254854	0.468753	-2.91638	0.101692	0.638698	0.10, 0.64	0.00354116
gastricesoph	PC4	240050	50866	0.199787	0.561055	-2.87049	0.0665266	0.599981	0.07, 0.60	0.00409833
gastricesoph	PC5	240050	50866	0.160126	0.632773	-2.89487	0.046328	0.55345	0.05, 0.55	0.00379315
gastricesoph	PC6	240050	50866	0.234132	0.635548	-2.28444	0.0673723	0.813656	0.07, 0.81	0.0223459
gastricesoph	PC7	240050	50866	0.308164	0.699764	-1.68217	0.0781884	1.21457	0.08, 1.21	0.0925361
gastricesoph	PC8	240050	50866	0.604744	0.80645	-0.623659	0.124486	2.93781	0.12, 2.94	0.532852
gastricesoph	PC9	240050	50866	3.33568	0.741025	1.62569	0.780589	14.2543	0.78, 14.3	0.104016
gastricesoph	PC10	240050	50866	0.9726	0.813702	-0.0341427	0.197383	4.79246	0.20, 4.79	0.972763
gastricesoph	SEXmale	240050	50866	0.931887	0.00993843	-7.09807	0.91391	0.950217	0.91, 0.95	1.26507e-12
gastricesoph	BMI	240050	50866	0.98833	0.000955674	-12.2827	0.986481	0.990183	0.99, 0.99	1.12135e-34
gastricesoph	SMOKE2yes	240050	50866	1.11479	0.0119382	9.1025	1.08901	1.14118	1.09, 1.14	8.82759e-20
gastricesoph	Z21_FAMILY_HISTORY_MALIG_NEOPLASM	240050	50866	3.86439	0.0295533	45.7412	3.64692	4.09484	3.65, 4.09	0
gastricesoph	E4_DIABETES	240050	50866	0.928081	0.0113786	-6.55931	0.907613	0.949012	0.91, 0.95	5.4058e-11
gastricesoph	gastricesoph	7131	1575	0.999069	0.00428839	-0.217246	0.990707	1.0075	0.99, 1.01	0.828017
cervix	BL_YEAR	240050	50866	1.02568	0.00144586	17.5383	1.02278	1.02859	1.02, 1.03	7.31054e-69
cervix	BL_AGE	240050	50866	0.950862	0.000564015	-89.3345	0.949812	0.951914	0.95, 0.95	0
cervix	cohortARCTIC.BIOBANK.NFBC1986	240050	50866	0.909761	0.126517	-0.747519	0.709963	1.16579	0.71, 1.17	0.45475
cervix	cohortARCTIC.BIOBANK.OULU1935	240050	50866	1.804	0.106179	5.5567	1.46506	2.22134	1.47, 2.22	2.74918e-08
cervix	cohortARCTIC.BIOBANK.OULU1945	240050	50866	1.70987	0.102182	5.24964	1.39954	2.08901	1.40, 2.09	1.52401e-07
cervix	cohortAURIA.BIOBANK	240050	50866	5.36194	0.0651544	25.7746	4.71913	6.0923	4.72, 6.09	1.71053e-146
cervix	cohortBIOBANK.OF.CENTRAL.FINLAND	240050	50866	2.84309	0.0847316	12.3318	2.40806	3.35672	2.41, 3.36	6.10701e-35
cervix	cohortBIOBANK.OF.EASTERN.FINLAND	240050	50866	4.37834	0.0686634	21.5059	3.82704	5.00906	3.83, 5.01	1.37022e-102
cervix	cohortBLOOD.SERVICE.BIOBANK	240050	50866	1.07216	0.0672358	1.03622	0.939781	1.22318	0.94, 1.22	0.300101
cervix	cohortBOREALIS.BIOBANK	240050	50866	5.2897	0.0661875	25.1673	4.64614	6.0224	4.65, 6.02	9.13928e-140
cervix	cohortHELSINKI.BIOBANK	240050	50866	5.57337	0.0633281	27.1286	4.92281	6.30991	4.92, 6.31	4.53205e-162
cervix	cohortTERVEYSTALO.BIOBANK	240050	50866	2.11279	0.073735	10.1446	1.8285	2.4413	1.83, 2.44	3.50216e-24
cervix	cohortTHL.BIOBANK.ATBC	240050	50866	4.04562	0.0593145	23.5632	3.60161	4.54437	3.60, 4.54	9.20341e-123
cervix	cohortTHL.BIOBANK.BOTNIA	240050	50866	2.03487	0.0629664	11.2827	1.79862	2.30215	1.80, 2.30	1.59698e-29
cervix	cohortTHL.BIOBANK.COROGENE	240050	50866	2.74961	0.0670851	15.0773	2.41084	3.13599	2.41, 3.14	2.28543e-51
cervix	cohortTHL.BIOBANK.FINHEALTH.2017	240050	50866	2.05586	0.0736868	9.78051	1.77939	2.37529	1.78, 2.38	1.36517e-22
cervix	cohortTHL.BIOBANK.FINHIT	240050	50866	2.25323	0.103057	7.88268	1.84113	2.75758	1.84, 2.76	3.20434e-15
cervix	cohortTHL.BIOBANK.FinIPF	240050	50866	3.47666	0.136409	9.13483	2.66103	4.54227	2.66, 4.54	6.55089e-20
cervix	cohortTHL.BIOBANK.FINRISK.1992	240050	50866	1.6522	0.0637576	7.87526	1.45812	1.87212	1.46, 1.87	3.4003e-15
cervix	cohortTHL.BIOBANK.FINRISK.1997	240050	50866	1.8495	0.0614454	10.0075	1.63965	2.0862	1.64, 2.09	1.41279e-23
cervix	cohortTHL.BIOBANK.FINRISK.2002	240050	50866	1.6872	0.0630774	8.29254	1.49099	1.90923	1.49, 1.91	1.10857e-16
cervix	cohortTHL.BIOBANK.FINRISK.2007	240050	50866	1.93931	0.0671087	9.86952	1.70029	2.21192	1.70, 2.21	5.64328e-23
cervix	cohortTHL.BIOBANK.FINRISK.2012	240050	50866	2.23407	0.0697268	11.5282	1.9487	2.56123	1.95, 2.56	9.51231e-31
cervix	cohortTHL.BIOBANK.FUSION	240050	50866	2.1366	0.0605512	12.5384	1.8975	2.40583	1.90, 2.41	4.60061e-36
cervix	cohortTHL.BIOBANK.GENERISK	240050	50866	2.05598	0.0712404	10.1172	1.78805	2.36406	1.79, 2.36	4.63596e-24
cervix	cohortTHL.BIOBANK.HEALTH.2000	240050	50866	2.0345	0.0618936	11.4753	1.80208	2.29689	1.80, 2.30	1.75538e-30
cervix	cohortTHL.BIOBANK.HEALTH.2011	240050	50866	2.00779	0.157012	4.43936	1.47594	2.73128	1.48, 2.73	9.02285e-06
cervix	cohortTHL.BIOBANK.HHS	240050	50866	2.25483	0.0678907	11.9762	1.9739	2.57574	1.97, 2.58	4.7333e-33
cervix	cohortTHL.BIOBANK.KUUSAMO	240050	50866	1.99817	0.195415	3.54237	1.36237	2.93069	1.36, 2.93	0.000396545
cervix	cohortTHL.BIOBANK.SUPER	240050	50866	2.01689	0.0751689	9.33309	1.7406	2.33704	1.74, 2.34	1.02825e-20
cervix	cohortTHL.BIOBANK.T1D	240050	50866	1.73178	0.101496	5.41057	1.41938	2.11293	1.42, 2.11	6.28256e-08
cervix	cohortTHL.BIOBANK.TWINS	240050	50866	1.78723	0.0595737	9.74703	1.59027	2.00858	1.59, 2.01	1.89936e-22
cervix	PC1	240050	50866	0.123461	0.248877	-8.40507	0.0758029	0.201083	0.08, 0.20	4.27608e-17
cervix	PC2	240050	50866	6.62976	0.44397	4.26058	2.77709	15.8273	2.78, 15.8	2.03898e-05
cervix	PC3	240050	50866	0.253318	0.468804	-2.92897	0.101069	0.63491	0.10, 0.63	0.00340093
cervix	PC4	240050	50866	0.20177	0.561342	-2.85143	0.0671492	0.606278	0.07, 0.61	0.00435232
cervix	PC5	240050	50866	0.159857	0.632783	-2.89748	0.0462494	0.552532	0.05, 0.55	0.00376174
cervix	PC6	240050	50866	0.236376	0.635643	-2.26909	0.0680052	0.821605	0.07, 0.82	0.0232626
cervix	PC7	240050	50866	0.310336	0.69991	-1.67178	0.0787169	1.22348	0.08, 1.22	0.094567
cervix	PC8	240050	50866	0.598972	0.806682	-0.635369	0.123242	2.91109	0.12, 2.91	0.525188
cervix	PC9	240050	50866	3.31868	0.741026	1.61879	0.776609	14.1817	0.78, 14.2	0.105492
cervix	PC10	240050	50866	0.979481	0.813761	-0.0254774	0.198757	4.82692	0.20, 4.83	0.979674
cervix	SEXmale	240050	50866	0.931906	0.00993799	-7.09635	0.91393	0.950236	0.91, 0.95	1.28097e-12
cervix	BMI	240050	50866	0.988327	0.000955713	-12.2862	0.986477	0.99018	0.99, 0.99	1.07375e-34
cervix	SMOKE2yes	240050	50866	1.11475	0.0119383	9.09934	1.08897	1.14114	1.09, 1.14	9.08842e-20
cervix	Z21_FAMILY_HISTORY_MALIG_NEOPLASM	240050	50866	3.86424	0.0295534	45.7398	3.64677	4.09468	3.65, 4.09	0
cervix	E4_DIABETES	240050	50866	0.928031	0.0113785	-6.56412	0.907564	0.94896	0.91, 0.95	5.23421e-11
cervix	cervix	123752	26485	1.00227	0.00446125	0.508061	0.993544	1.01107	0.99, 1.01	0.611411
thyroid	BL_YEAR	240050	50866	1.02568	0.00144584	17.5386	1.02278	1.02859	1.02, 1.03	7.27202e-69
thyroid	BL_AGE	240050	50866	0.950858	0.000564021	-89.341	0.949808	0.95191	0.95, 0.95	0
thyroid	cohortARCTIC.BIOBANK.NFBC1986	240050	50866	0.909802	0.126517	-0.747156	0.709996	1.16584	0.71, 1.17	0.454969
thyroid	cohortARCTIC.BIOBANK.OULU1935	240050	50866	1.80439	0.106179	5.55877	1.46538	2.22183	1.47, 2.22	2.7168e-08
thyroid	cohortARCTIC.BIOBANK.OULU1945	240050	50866	1.71161	0.102184	5.25947	1.40096	2.09114	1.40, 2.09	1.44473e-07
thyroid	cohortAURIA.BIOBANK	240050	50866	5.3617	0.0651546	25.7738	4.71892	6.09203	4.72, 6.09	1.74547e-146
thyroid	cohortBIOBANK.OF.CENTRAL.FINLAND	240050	50866	2.8439	0.0847307	12.3353	2.40875	3.35766	2.41, 3.36	5.84838e-35
thyroid	cohortBIOBANK.OF.EASTERN.FINLAND	240050	50866	4.37937	0.0686642	21.5091	3.82793	5.01024	3.83, 5.01	1.28026e-102
thyroid	cohortBLOOD.SERVICE.BIOBANK	240050	50866	1.07224	0.0672359	1.03746	0.939859	1.22328	0.94, 1.22	0.299523
thyroid	cohortBOREALIS.BIOBANK	240050	50866	5.2896	0.0661875	25.167	4.64605	6.02229	4.65, 6.02	9.20726e-140
thyroid	cohortHELSINKI.BIOBANK	240050	50866	5.57389	0.063328	27.1301	4.92327	6.31049	4.92, 6.31	4.35157e-162
thyroid	cohortTERVEYSTALO.BIOBANK	240050	50866	2.11308	0.073735	10.1464	1.82874	2.44162	1.83, 2.44	3.4379e-24
thyroid	cohortTHL.BIOBANK.ATBC	240050	50866	4.04535	0.0593145	23.562	3.60137	4.54406	3.60, 4.54	9.45619e-123
thyroid	cohortTHL.BIOBANK.BOTNIA	240050	50866	2.03437	0.0629666	11.2788	1.79818	2.30158	1.80, 2.30	1.67076e-29
thyroid	cohortTHL.BIOBANK.COROGENE	240050	50866	2.7497	0.0670853	15.0777	2.41091	3.13609	2.41, 3.14	2.27085e-51
thyroid	cohortTHL.BIOBANK.FINHEALTH.2017	240050	50866	2.05603	0.0736868	9.78164	1.77954	2.37549	1.78, 2.38	1.34999e-22
thyroid	cohortTHL.BIOBANK.FINHIT	240050	50866	2.25342	0.103057	7.88346	1.84128	2.75781	1.84, 2.76	3.18432e-15
thyroid	cohortTHL.BIOBANK.FinIPF	240050	50866	3.47916	0.136406	9.1403	2.66296	4.54551	2.66, 4.55	6.2277e-20
thyroid	cohortTHL.BIOBANK.FINRISK.1992	240050	50866	1.65247	0.0637577	7.87779	1.45835	1.87242	1.46, 1.87	3.33214e-15
thyroid	cohortTHL.BIOBANK.FINRISK.1997	240050	50866	1.84967	0.0614457	10.0089	1.6398	2.08639	1.64, 2.09	1.39246e-23
thyroid	cohortTHL.BIOBANK.FINRISK.2002	240050	50866	1.68711	0.0630776	8.29164	1.49091	1.90913	1.49, 1.91	1.11699e-16
thyroid	cohortTHL.BIOBANK.FINRISK.2007	240050	50866	1.93952	0.0671087	9.87116	1.70048	2.21216	1.70, 2.21	5.55178e-23
thyroid	cohortTHL.BIOBANK.FINRISK.2012	240050	50866	2.23436	0.0697269	11.53	1.94895	2.56156	1.95, 2.56	9.31018e-31
thyroid	cohortTHL.BIOBANK.FUSION	240050	50866	2.13713	0.0605517	12.5424	1.89797	2.40643	1.90, 2.41	4.37469e-36
thyroid	cohortTHL.BIOBANK.GENERISK	240050	50866	2.0564	0.0712405	10.12	1.78841	2.36454	1.79, 2.36	4.50377e-24
thyroid	cohortTHL.BIOBANK.HEALTH.2000	240050	50866	2.03442	0.0618933	11.4748	1.80201	2.29681	1.80, 2.30	1.76652e-30
thyroid	cohortTHL.BIOBANK.HEALTH.2011	240050	50866	2.00712	0.157013	4.43723	1.47545	2.73038	1.48, 2.73	9.11236e-06
thyroid	cohortTHL.BIOBANK.HHS	240050	50866	2.25383	0.0678895	11.9699	1.97303	2.57459	1.97, 2.57	5.11064e-33
thyroid	cohortTHL.BIOBANK.KUUSAMO	240050	50866	1.99593	0.195416	3.5366	1.36084	2.92742	1.36, 2.93	0.000405306
thyroid	cohortTHL.BIOBANK.SUPER	240050	50866	2.0168	0.0751692	9.33243	1.74052	2.33693	1.74, 2.34	1.03474e-20
thyroid	cohortTHL.BIOBANK.T1D	240050	50866	1.73346	0.101489	5.42048	1.42078	2.11495	1.42, 2.11	5.94404e-08
thyroid	cohortTHL.BIOBANK.TWINS	240050	50866	1.78739	0.0595734	9.74859	1.59041	2.00876	1.59, 2.01	1.8705e-22
thyroid	PC1	240050	50866	0.121117	0.248239	-8.50391	0.0744567	0.197018	0.07, 0.20	1.83302e-17
thyroid	PC2	240050	50866	6.65396	0.443763	4.27078	2.78836	15.8786	2.79, 15.9	1.94791e-05
thyroid	PC3	240050	50866	0.262083	0.469062	-2.85483	0.104514	0.657212	0.10, 0.66	0.00430596
thyroid	PC4	240050	50866	0.202597	0.56112	-2.84526	0.0674539	0.608499	0.07, 0.61	0.00443745
thyroid	PC5	240050	50866	0.159224	0.632779	-2.90377	0.0460666	0.55034	0.05, 0.55	0.00368703
thyroid	PC6	240050	50866	0.233496	0.635509	-2.28886	0.0671943	0.811381	0.07, 0.81	0.0220874
thyroid	PC7	240050	50866	0.306657	0.699647	-1.68946	0.0778237	1.20835	0.08, 1.21	0.0911309
thyroid	PC8	240050	50866	0.594677	0.806489	-0.644445	0.122404	2.88912	0.12, 2.89	0.519287
thyroid	PC9	240050	50866	3.3483	0.741001	1.63084	0.783579	14.3076	0.78, 14.3	0.102925
thyroid	PC10	240050	50866	0.984259	0.813738	-0.0194978	0.199735	4.85026	0.20, 4.85	0.984444
thyroid	SEXmale	240050	50866	0.93199	0.00993816	-7.08711	0.914012	0.950322	0.91, 0.95	1.36945e-12
thyroid	BMI	240050	50866	0.988326	0.000955685	-12.2872	0.986477	0.990179	0.99, 0.99	1.06152e-34
thyroid	SMOKE2yes	240050	50866	1.11476	0.011938	9.10035	1.08898	1.14115	1.09, 1.14	9.00418e-20
thyroid	Z21_FAMILY_HISTORY_MALIG_NEOPLASM	240050	50866	3.86511	0.0295539	45.7466	3.64758	4.0956	3.65, 4.10	0
thyroid	E4_DIABETES	240050	50866	0.928049	0.0113784	-6.56256	0.907581	0.948978	0.91, 0.95	5.28932e-11
thyroid	thyroid	118941	25248	1.00717	0.00443615	1.61089	0.998453	1.01597	1.00, 1.02	0.107203
leukemia	BL_YEAR	240050	50866	1.02568	0.00144586	17.5387	1.02278	1.02859	1.02, 1.03	7.25556e-69
leukemia	BL_AGE	240050	50866	0.950862	0.000564014	-89.3361	0.949811	0.951913	0.95, 0.95	0
leukemia	cohortARCTIC.BIOBANK.NFBC1986	240050	50866	0.909848	0.126517	-0.746756	0.710032	1.1659	0.71, 1.17	0.455211
leukemia	cohortARCTIC.BIOBANK.OULU1935	240050	50866	1.80392	0.106179	5.55632	1.465	2.22125	1.47, 2.22	2.75527e-08
leukemia	cohortARCTIC.BIOBANK.OULU1945	240050	50866	1.70981	0.102182	5.24928	1.39949	2.08894	1.40, 2.09	1.52697e-07
leukemia	cohortAURIA.BIOBANK	240050	50866	5.36201	0.0651545	25.7747	4.7192	6.09239	4.72, 6.09	1.70216e-146
leukemia	cohortBIOBANK.OF.CENTRAL.FINLAND	240050	50866	2.84354	0.084731	12.3337	2.40844	3.35724	2.41, 3.36	5.96304e-35
leukemia	cohortBIOBANK.OF.EASTERN.FINLAND	240050	50866	4.37862	0.0686638	21.5067	3.82728	5.00938	3.83, 5.01	1.34651e-102
leukemia	cohortBLOOD.SERVICE.BIOBANK	240050	50866	1.07217	0.067236	1.03637	0.93979	1.22319	0.94, 1.22	0.300027
leukemia	cohortBOREALIS.BIOBANK	240050	50866	5.28958	0.0661877	25.1669	4.64603	6.02227	4.65, 6.02	9.23576e-140
leukemia	cohortHELSINKI.BIOBANK	240050	50866	5.57372	0.0633281	27.1295	4.92311	6.3103	4.92, 6.31	4.41614e-162
leukemia	cohortTERVEYSTALO.BIOBANK	240050	50866	2.11295	0.0737349	10.1456	1.82863	2.44147	1.83, 2.44	3.46703e-24
leukemia	cohortTHL.BIOBANK.ATBC	240050	50866	4.0458	0.0593144	23.5639	3.60177	4.54457	3.60, 4.54	9.03843e-123
leukemia	cohortTHL.BIOBANK.BOTNIA	240050	50866	2.03466	0.062967	11.2809	1.79843	2.30191	1.80, 2.30	1.63017e-29
leukemia	cohortTHL.BIOBANK.COROGENE	240050	50866	2.74965	0.0670851	15.0775	2.41088	3.13603	2.41, 3.14	2.27775e-51
leukemia	cohortTHL.BIOBANK.FINHEALTH.2017	240050	50866	2.05607	0.0736866	9.78194	1.77958	2.37553	1.78, 2.38	1.34604e-22
leukemia	cohortTHL.BIOBANK.FINHIT	240050	50866	2.25325	0.103057	7.88273	1.84114	2.7576	1.84, 2.76	3.20296e-15
leukemia	cohortTHL.BIOBANK.FinIPF	240050	50866	3.47833	0.136406	9.13856	2.66233	4.54443	2.66, 4.54	6.32895e-20
leukemia	cohortTHL.BIOBANK.FINRISK.1992	240050	50866	1.65222	0.0637577	7.87544	1.45813	1.87214	1.46, 1.87	3.39544e-15
leukemia	cohortTHL.BIOBANK.FINRISK.1997	240050	50866	1.84948	0.0614454	10.0074	1.63964	2.08619	1.64, 2.09	1.4147e-23
leukemia	cohortTHL.BIOBANK.FINRISK.2002	240050	50866	1.68729	0.0630774	8.29333	1.49107	1.90933	1.49, 1.91	1.10123e-16
leukemia	cohortTHL.BIOBANK.FINRISK.2007	240050	50866	1.93948	0.0671085	9.87089	1.70045	2.21212	1.70, 2.21	5.56698e-23
leukemia	cohortTHL.BIOBANK.FINRISK.2012	240050	50866	2.23424	0.0697268	11.5293	1.94885	2.56142	1.95, 2.56	9.39193e-31
leukemia	cohortTHL.BIOBANK.FUSION	240050	50866	2.13672	0.0605512	12.5394	1.89761	2.40596	1.90, 2.41	4.54683e-36
leukemia	cohortTHL.BIOBANK.GENERISK	240050	50866	2.056	0.0712404	10.1173	1.78806	2.36408	1.79, 2.36	4.62894e-24
leukemia	cohortTHL.BIOBANK.HEALTH.2000	240050	50866	2.03472	0.0618933	11.4771	1.80227	2.29714	1.80, 2.30	1.71931e-30
leukemia	cohortTHL.BIOBANK.HEALTH.2011	240050	50866	2.0077	0.157012	4.43909	1.47588	2.73117	1.48, 2.73	9.03411e-06
leukemia	cohortTHL.BIOBANK.HHS	240050	50866	2.25445	0.0678899	11.9739	1.97357	2.5753	1.97, 2.58	4.87077e-33
leukemia	cohortTHL.BIOBANK.KUUSAMO	240050	50866	1.99885	0.195415	3.54412	1.36283	2.93169	1.36, 2.93	0.000393929
leukemia	cohortTHL.BIOBANK.SUPER	240050	50866	2.01684	0.0751689	9.33273	1.74055	2.33698	1.74, 2.34	1.03182e-20
leukemia	cohortTHL.BIOBANK.T1D	240050	50866	1.73283	0.101489	5.41691	1.42026	2.11418	1.42, 2.11	6.06391e-08
leukemia	cohortTHL.BIOBANK.TWINS	240050	50866	1.78742	0.0595734	9.74885	1.59044	2.00879	1.59, 2.01	1.86574e-22
leukemia	PC1	240050	50866	0.12227	0.248182	-8.46764	0.0751741	0.198873	0.08, 0.20	2.50412e-17
leukemia	PC2	240050	50866	6.5797	0.443731	4.24579	2.75741	15.7004	2.76, 15.7	2.17826e-05
leukemia	PC3	240050	50866	0.254518	0.468712	-2.91945	0.101567	0.637805	0.10, 0.64	0.00350649
leukemia	PC4	240050	50866	0.199878	0.561109	-2.8694	0.0665502	0.600319	0.07, 0.60	0.00411248
leukemia	PC5	240050	50866	0.1603	0.632759	-2.89322	0.0463796	0.554036	0.05, 0.55	0.00381316
leukemia	PC6	240050	50866	0.234558	0.635507	-2.28173	0.0675003	0.815069	0.07, 0.82	0.0225055
leukemia	PC7	240050	50866	0.307329	0.699657	-1.68631	0.0779929	1.21102	0.08, 1.21	0.0917367
leukemia	PC8	240050	50866	0.605142	0.806476	-0.622824	0.124561	2.93989	0.12, 2.94	0.5334
leukemia	PC9	240050	50866	3.33001	0.740999	1.62345	0.779301	14.2293	0.78, 14.2	0.104494
leukemia	PC10	240050	50866	0.973538	0.813741	-0.032957	0.197558	4.79745	0.20, 4.80	0.973709
leukemia	SEXmale	240050	50866	0.931905	0.00993803	-7.09642	0.913929	0.950235	0.91, 0.95	1.28028e-12
leukemia	BMI	240050	50866	0.988331	0.000955694	-12.2823	0.986481	0.990184	0.99, 0.99	1.12745e-34
leukemia	SMOKE2yes	240050	50866	1.11478	0.0119381	9.10193	1.089	1.14118	1.09, 1.14	8.87432e-20
leukemia	Z21_FAMILY_HISTORY_MALIG_NEOPLASM	240050	50866	3.86434	0.0295534	45.7406	3.64686	4.09479	3.65, 4.09	0
leukemia	E4_DIABETES	240050	50866	0.928067	0.0113784	-6.56085	0.907599	0.948996	0.91, 0.95	5.35025e-11
leukemia	leukemia	107274	22710	1.00015	0.00443547	0.0342235	0.991495	1.00888	0.99, 1.01	0.972699
melanoma	BL_YEAR	240050	50866	1.02569	0.00144602	17.5392	1.02278	1.0286	1.02, 1.03	7.19813e-69
melanoma	BL_AGE	240050	50866	0.950855	0.000563994	-89.3508	0.949805	0.951907	0.95, 0.95	0
melanoma	cohortARCTIC.BIOBANK.NFBC1986	240050	50866	0.909951	0.126517	-0.745866	0.710112	1.16603	0.71, 1.17	0.455748
melanoma	cohortARCTIC.BIOBANK.OULU1935	240050	50866	1.80504	0.106178	5.56218	1.46591	2.22263	1.47, 2.22	2.66423e-08
melanoma	cohortARCTIC.BIOBANK.OULU1945	240050	50866	1.71008	0.102182	5.25083	1.39971	2.08927	1.40, 2.09	1.51413e-07
melanoma	cohortAURIA.BIOBANK	240050	50866	5.36179	0.0651568	25.7732	4.71898	6.09216	4.72, 6.09	1.77315e-146
melanoma	cohortBIOBANK.OF.CENTRAL.FINLAND	240050	50866	2.84315	0.0847324	12.3319	2.40811	3.35679	2.41, 3.36	6.09692e-35
melanoma	cohortBIOBANK.OF.EASTERN.FINLAND	240050	50866	4.37822	0.0686661	21.5047	3.82692	5.00895	3.83, 5.01	1.40749e-102
melanoma	cohortBLOOD.SERVICE.BIOBANK	240050	50866	1.07161	0.067238	1.02864	0.9393	1.22256	0.94, 1.22	0.30365
melanoma	cohortBOREALIS.BIOBANK	240050	50866	5.28662	0.0661902	25.1575	4.64341	6.01893	4.64, 6.02	1.17037e-139
melanoma	cohortHELSINKI.BIOBANK	240050	50866	5.5713	0.0633299	27.1219	4.92096	6.30758	4.92, 6.31	5.43146e-162
melanoma	cohortTERVEYSTALO.BIOBANK	240050	50866	2.11287	0.0737376	10.1447	1.82855	2.44139	1.83, 2.44	3.49788e-24
melanoma	cohortTHL.BIOBANK.ATBC	240050	50866	4.04281	0.0593148	23.5513	3.5991	4.54121	3.60, 4.54	1.21778e-122
melanoma	cohortTHL.BIOBANK.BOTNIA	240050	50866	2.03424	0.0629674	11.2776	1.79806	2.30144	1.80, 2.30	1.6927e-29
melanoma	cohortTHL.BIOBANK.COROGENE	240050	50866	2.74775	0.0670869	15.0668	2.4092	3.13388	2.41, 3.13	2.67814e-51
melanoma	cohortTHL.BIOBANK.FINHEALTH.2017	240050	50866	2.05576	0.0736882	9.77966	1.7793	2.37518	1.78, 2.38	1.37673e-22
melanoma	cohortTHL.BIOBANK.FINHIT	240050	50866	2.25169	0.103058	7.87592	1.83986	2.7557	1.84, 2.76	3.38249e-15
melanoma	cohortTHL.BIOBANK.FinIPF	240050	50866	3.47523	0.136408	9.1319	2.65995	4.5404	2.66, 4.54	6.7305e-20
melanoma	cohortTHL.BIOBANK.FINRISK.1992	240050	50866	1.65131	0.0637581	7.86678	1.45733	1.87112	1.46, 1.87	3.63891e-15
melanoma	cohortTHL.BIOBANK.FINRISK.1997	240050	50866	1.84855	0.0614457	9.99913	1.63881	2.08514	1.64, 2.09	1.53742e-23
melanoma	cohortTHL.BIOBANK.FINRISK.2002	240050	50866	1.68622	0.0630774	8.2833	1.49012	1.90812	1.49, 1.91	1.1981e-16
melanoma	cohortTHL.BIOBANK.FINRISK.2007	240050	50866	1.93963	0.0671095	9.87191	1.70058	2.2123	1.70, 2.21	5.51042e-23
melanoma	cohortTHL.BIOBANK.FINRISK.2012	240050	50866	2.23364	0.0697279	11.5253	1.94832	2.56074	1.95, 2.56	9.83991e-31
melanoma	cohortTHL.BIOBANK.FUSION	240050	50866	2.13682	0.0605515	12.54	1.89769	2.40608	1.90, 2.41	4.50719e-36
melanoma	cohortTHL.BIOBANK.GENERISK	240050	50866	2.05526	0.0712412	10.1121	1.78742	2.36324	1.79, 2.36	4.88024e-24
melanoma	cohortTHL.BIOBANK.HEALTH.2000	240050	50866	2.03342	0.0618939	11.4667	1.80112	2.29568	1.80, 2.30	1.93896e-30
melanoma	cohortTHL.BIOBANK.HEALTH.2011	240050	50866	2.00663	0.157013	4.43566	1.47508	2.7297	1.48, 2.73	9.17905e-06
melanoma	cohortTHL.BIOBANK.HHS	240050	50866	2.25502	0.0678908	11.9775	1.97407	2.57596	1.97, 2.58	4.6642e-33
melanoma	cohortTHL.BIOBANK.KUUSAMO	240050	50866	1.99274	0.195417	3.52842	1.35867	2.92274	1.36, 2.92	0.000418041
melanoma	cohortTHL.BIOBANK.SUPER	240050	50866	2.01671	0.0751701	9.33172	1.74044	2.33683	1.74, 2.34	1.04169e-20
melanoma	cohortTHL.BIOBANK.T1D	240050	50866	1.73177	0.101487	5.41094	1.41939	2.11288	1.42, 2.11	6.26948e-08
melanoma	cohortTHL.BIOBANK.TWINS	240050	50866	1.78789	0.0595741	9.75318	1.59086	2.00933	1.59, 2.01	1.78785e-22
melanoma	PC1	240050	50866	0.112642	0.24852	-8.78618	0.0692086	0.183333	0.07, 0.18	1.54731e-18
melanoma	PC2	240050	50866	6.54798	0.443715	4.23506	2.74421	15.6242	2.74, 15.6	2.28494e-05
melanoma	PC3	240050	50866	0.258243	0.468654	-2.88882	0.103065	0.647063	0.10, 0.65	0.00386692
melanoma	PC4	240050	50866	0.212465	0.561007	-2.76107	0.0707549	0.637995	0.07, 0.64	0.00576127
melanoma	PC5	240050	50866	0.161417	0.632782	-2.88214	0.0467006	0.557922	0.05, 0.56	0.00394984
melanoma	PC6	240050	50866	0.219972	0.635549	-2.38259	0.0632976	0.764448	0.06, 0.76	0.0171912
melanoma	PC7	240050	50866	0.317336	0.699536	-1.64079	0.0805514	1.25016	0.08, 1.25	0.10084
melanoma	PC8	240050	50866	0.600571	0.80655	-0.632167	0.123603	2.91811	0.12, 2.92	0.527278
melanoma	PC9	240050	50866	3.58886	0.741113	1.72421	0.839694	15.3389	0.84, 15.3	0.0846695
melanoma	PC10	240050	50866	0.952176	0.813784	-0.0602192	0.193207	4.69258	0.19, 4.69	0.951981
melanoma	SEXmale	240050	50866	0.93211	0.00993804	-7.07427	0.91413	0.950444	0.91, 0.95	1.50241e-12
melanoma	BMI	240050	50866	0.988373	0.000955674	-12.2379	0.986523	0.990226	0.99, 0.99	1.94958e-34
melanoma	SMOKE2yes	240050	50866	1.11459	0.0119377	9.08774	1.08881	1.14098	1.09, 1.14	1.01118e-19
melanoma	Z21_FAMILY_HISTORY_MALIG_NEOPLASM	240050	50866	3.86525	0.029554	45.7477	3.64772	4.09575	3.65, 4.10	0
melanoma	E4_DIABETES	240050	50866	0.928456	0.0113787	-6.52377	0.907979	0.949395	0.91, 0.95	6.85639e-11
melanoma	melanoma	119075	25475	1.02798	0.00445314	6.19702	1.01905	1.03699	1.02, 1.04	5.75406e-10
bladder	BL_YEAR	240050	50866	1.02568	0.00144587	17.5351	1.02278	1.02859	1.02, 1.03	7.72686e-69
bladder	BL_AGE	240050	50866	0.950863	0.000564013	-89.3344	0.949812	0.951914	0.95, 0.95	0
bladder	cohortARCTIC.BIOBANK.NFBC1986	240050	50866	0.909858	0.126517	-0.74667	0.710039	1.16591	0.71, 1.17	0.455263
bladder	cohortARCTIC.BIOBANK.OULU1935	240050	50866	1.80376	0.106179	5.55549	1.46487	2.22106	1.46, 2.22	2.76839e-08
bladder	cohortARCTIC.BIOBANK.OULU1945	240050	50866	1.70963	0.102182	5.24823	1.39934	2.08871	1.40, 2.09	1.53571e-07
bladder	cohortAURIA.BIOBANK	240050	50866	5.36252	0.0651544	25.7762	4.71965	6.09297	4.72, 6.09	1.63849e-146
bladder	cohortBIOBANK.OF.CENTRAL.FINLAND	240050	50866	2.84382	0.0847309	12.3349	2.40868	3.35758	2.41, 3.36	5.87386e-35
bladder	cohortBIOBANK.OF.EASTERN.FINLAND	240050	50866	4.37902	0.0686634	21.5082	3.82763	5.00983	3.83, 5.01	1.30524e-102
bladder	cohortBLOOD.SERVICE.BIOBANK	240050	50866	1.07224	0.0672358	1.03735	0.939852	1.22327	0.94, 1.22	0.299571
bladder	cohortBOREALIS.BIOBANK	240050	50866	5.2897	0.0661875	25.1673	4.64614	6.02241	4.65, 6.02	9.13131e-140
bladder	cohortHELSINKI.BIOBANK	240050	50866	5.5742	0.0633281	27.1309	4.92354	6.31085	4.92, 6.31	4.25098e-162
bladder	cohortTERVEYSTALO.BIOBANK	240050	50866	2.11312	0.0737349	10.1467	1.82877	2.44167	1.83, 2.44	3.42833e-24
bladder	cohortTHL.BIOBANK.ATBC	240050	50866	4.04546	0.0593146	23.5624	3.60147	4.54419	3.60, 4.54	9.3607e-123
bladder	cohortTHL.BIOBANK.BOTNIA	240050	50866	2.03483	0.0629665	11.2823	1.79858	2.3021	1.80, 2.30	1.60406e-29
bladder	cohortTHL.BIOBANK.COROGENE	240050	50866	2.74975	0.0670851	15.078	2.41097	3.13615	2.41, 3.14	2.25862e-51
bladder	cohortTHL.BIOBANK.FINHEALTH.2017	240050	50866	2.05605	0.0736865	9.78179	1.77956	2.3755	1.78, 2.38	1.34803e-22
bladder	cohortTHL.BIOBANK.FINHIT	240050	50866	2.25332	0.103057	7.88308	1.8412	2.75769	1.84, 2.76	3.19409e-15
bladder	cohortTHL.BIOBANK.FinIPF	240050	50866	3.47876	0.136406	9.13949	2.66266	4.545	2.66, 4.54	6.27485e-20
bladder	cohortTHL.BIOBANK.FINRISK.1992	240050	50866	1.65207	0.0637577	7.87399	1.458	1.87197	1.46, 1.87	3.43494e-15
bladder	cohortTHL.BIOBANK.FINRISK.1997	240050	50866	1.84939	0.0614454	10.0066	1.63956	2.08608	1.64, 2.09	1.42604e-23
bladder	cohortTHL.BIOBANK.FINRISK.2002	240050	50866	1.68732	0.0630774	8.29362	1.49109	1.90936	1.49, 1.91	1.09855e-16
bladder	cohortTHL.BIOBANK.FINRISK.2007	240050	50866	1.93951	0.0671084	9.87113	1.70047	2.21215	1.70, 2.21	5.55348e-23
bladder	cohortTHL.BIOBANK.FINRISK.2012	240050	50866	2.23432	0.0697266	11.5298	1.94892	2.56151	1.95, 2.56	9.33265e-31
bladder	cohortTHL.BIOBANK.FUSION	240050	50866	2.13666	0.0605512	12.5389	1.89756	2.4059	1.90, 2.41	4.5726e-36
bladder	cohortTHL.BIOBANK.GENERISK	240050	50866	2.05609	0.0712403	10.1179	1.78814	2.36418	1.79, 2.36	4.60041e-24
bladder	cohortTHL.BIOBANK.HEALTH.2000	240050	50866	2.03473	0.0618934	11.4772	1.80229	2.29716	1.80, 2.30	1.71697e-30
bladder	cohortTHL.BIOBANK.HEALTH.2011	240050	50866	2.00809	0.157013	4.44031	1.47616	2.7317	1.48, 2.73	8.98285e-06
bladder	cohortTHL.BIOBANK.HHS	240050	50866	2.25424	0.0678899	11.9725	1.97338	2.57506	1.97, 2.58	4.95266e-33
bladder	cohortTHL.BIOBANK.KUUSAMO	240050	50866	1.99873	0.195414	3.54382	1.36275	2.93151	1.36, 2.93	0.000394371
bladder	cohortTHL.BIOBANK.SUPER	240050	50866	2.01704	0.075169	9.33403	1.74072	2.33721	1.74, 2.34	1.01918e-20
bladder	cohortTHL.BIOBANK.T1D	240050	50866	1.73299	0.101489	5.4178	1.42039	2.11438	1.42, 2.11	6.03363e-08
bladder	cohortTHL.BIOBANK.TWINS	240050	50866	1.78733	0.0595735	9.74803	1.59036	2.0087	1.59, 2.01	1.88085e-22
bladder	PC1	240050	50866	0.121551	0.2484	-8.48399	0.0746996	0.197786	0.07, 0.20	2.17603e-17
bladder	PC2	240050	50866	6.59098	0.443721	4.24975	2.7622	15.727	2.76, 15.7	2.14009e-05
bladder	PC3	240050	50866	0.254179	0.468718	-2.92226	0.10143	0.636961	0.10, 0.64	0.00347496
bladder	PC4	240050	50866	0.201034	0.561149	-2.85892	0.0669297	0.603839	0.07, 0.60	0.00425087
bladder	PC5	240050	50866	0.159604	0.632804	-2.89989	0.0461742	0.551679	0.05, 0.55	0.00373293
bladder	PC6	240050	50866	0.235298	0.63551	-2.27676	0.0677128	0.817647	0.07, 0.82	0.0228008
bladder	PC7	240050	50866	0.309456	0.699761	-1.6762	0.0785164	1.21965	0.08, 1.22	0.0936987
bladder	PC8	240050	50866	0.603261	0.806495	-0.62667	0.12417	2.93086	0.12, 2.93	0.530876
bladder	PC9	240050	50866	3.3177	0.741019	1.61841	0.776391	14.1773	0.78, 14.2	0.105575
bladder	PC10	240050	50866	0.966141	0.813807	-0.0423261	0.196032	4.76162	0.20, 4.76	0.966239
bladder	SEXmale	240050	50866	0.931908	0.00993798	-7.09616	0.913932	0.950237	0.91, 0.95	1.28275e-12
bladder	BMI	240050	50866	0.988332	0.000955679	-12.2806	0.986483	0.990185	0.99, 0.99	1.15176e-34
bladder	SMOKE2yes	240050	50866	1.11478	0.0119382	9.10203	1.089	1.14118	1.09, 1.14	8.86604e-20
bladder	Z21_FAMILY_HISTORY_MALIG_NEOPLASM	240050	50866	3.86409	0.0295536	45.7381	3.64662	4.09452	3.65, 4.09	0
bladder	E4_DIABETES	240050	50866	0.928037	0.0113784	-6.5636	0.90757	0.948966	0.91, 0.95	5.25245e-11
bladder	bladder	91244	19240	1.00248	0.0044518	0.556348	0.993771	1.01127	0.99, 1.01	0.577973
NHL	BL_YEAR	240050	50866	1.0257	0.00144573	17.5522	1.0228	1.02861	1.02, 1.03	5.72585e-69
NHL	BL_AGE	240050	50866	0.950858	0.000564026	-89.3406	0.949808	0.95191	0.95, 0.95	0
NHL	cohortARCTIC.BIOBANK.NFBC1986	240050	50866	0.910096	0.126517	-0.744607	0.710225	1.16621	0.71, 1.17	0.456509
NHL	cohortARCTIC.BIOBANK.OULU1935	240050	50866	1.80497	0.106179	5.56179	1.46585	2.22254	1.47, 2.22	2.67025e-08
NHL	cohortARCTIC.BIOBANK.OULU1945	240050	50866	1.7105	0.102182	5.25321	1.40006	2.08978	1.40, 2.09	1.49467e-07
NHL	cohortAURIA.BIOBANK	240050	50866	5.35815	0.0651543	25.7637	4.7158	6.08799	4.72, 6.09	2.26118e-146
NHL	cohortBIOBANK.OF.CENTRAL.FINLAND	240050	50866	2.84169	0.0847304	12.3261	2.40688	3.35505	2.41, 3.36	6.55112e-35
NHL	cohortBIOBANK.OF.EASTERN.FINLAND	240050	50866	4.37724	0.0686632	21.5023	3.82608	5.00779	3.83, 5.01	1.4812e-102
NHL	cohortBLOOD.SERVICE.BIOBANK	240050	50866	1.07185	0.0672351	1.03203	0.939517	1.22283	0.94, 1.22	0.302056
NHL	cohortBOREALIS.BIOBANK	240050	50866	5.2885	0.0661867	25.1642	4.64509	6.02103	4.65, 6.02	9.88784e-140
NHL	cohortHELSINKI.BIOBANK	240050	50866	5.57186	0.0633279	27.1244	4.92147	6.30819	4.92, 6.31	5.08067e-162
NHL	cohortTERVEYSTALO.BIOBANK	240050	50866	2.11235	0.0737343	10.1418	1.82811	2.44078	1.83, 2.44	3.60249e-24
NHL	cohortTHL.BIOBANK.ATBC	240050	50866	4.04658	0.0593146	23.5671	3.60246	4.54545	3.60, 4.55	8.38849e-123
NHL	cohortTHL.BIOBANK.BOTNIA	240050	50866	2.03278	0.0629686	11.266	1.79677	2.2998	1.80, 2.30	1.93131e-29
NHL	cohortTHL.BIOBANK.COROGENE	240050	50866	2.74832	0.0670852	15.0703	2.40971	3.13452	2.41, 3.13	2.54105e-51
NHL	cohortTHL.BIOBANK.FINHEALTH.2017	240050	50866	2.05631	0.073686	9.7836	1.77978	2.3758	1.78, 2.38	1.32414e-22
NHL	cohortTHL.BIOBANK.FINHIT	240050	50866	2.25354	0.103057	7.88402	1.84138	2.75796	1.84, 2.76	3.17023e-15
NHL	cohortTHL.BIOBANK.FinIPF	240050	50866	3.48397	0.136407	9.15033	2.66664	4.55181	2.67, 4.55	5.67578e-20
NHL	cohortTHL.BIOBANK.FINRISK.1992	240050	50866	1.65231	0.0637575	7.87631	1.45821	1.87224	1.46, 1.87	3.37197e-15
NHL	cohortTHL.BIOBANK.FINRISK.1997	240050	50866	1.84887	0.0614457	10.0019	1.63909	2.0855	1.64, 2.09	1.49452e-23
NHL	cohortTHL.BIOBANK.FINRISK.2002	240050	50866	1.68729	0.0630777	8.29329	1.49107	1.90933	1.49, 1.91	1.1016e-16
NHL	cohortTHL.BIOBANK.FINRISK.2007	240050	50866	1.9402	0.0671086	9.87643	1.70108	2.21294	1.70, 2.21	5.26778e-23
NHL	cohortTHL.BIOBANK.FINRISK.2012	240050	50866	2.23453	0.0697267	11.5312	1.9491	2.56176	1.95, 2.56	9.18743e-31
NHL	cohortTHL.BIOBANK.FUSION	240050	50866	2.13683	0.0605518	12.5401	1.8977	2.40609	1.90, 2.41	4.5056e-36
NHL	cohortTHL.BIOBANK.GENERISK	240050	50866	2.05575	0.0712399	10.1157	1.78785	2.3638	1.79, 2.36	4.70566e-24
NHL	cohortTHL.BIOBANK.HEALTH.2000	240050	50866	2.03517	0.0618937	11.4806	1.80267	2.29765	1.80, 2.30	1.65073e-30
NHL	cohortTHL.BIOBANK.HEALTH.2011	240050	50866	2.00611	0.157013	4.43401	1.4747	2.729	1.47, 2.73	9.24974e-06
NHL	cohortTHL.BIOBANK.HHS	240050	50866	2.25257	0.0678898	11.9616	1.97192	2.57316	1.97, 2.57	5.64614e-33
NHL	cohortTHL.BIOBANK.KUUSAMO	240050	50866	1.99909	0.195413	3.54478	1.36301	2.93203	1.36, 2.93	0.000392947
NHL	cohortTHL.BIOBANK.SUPER	240050	50866	2.01541	0.0751689	9.32332	1.73932	2.33533	1.74, 2.34	1.12757e-20
NHL	cohortTHL.BIOBANK.T1D	240050	50866	1.73627	0.101492	5.43632	1.42308	2.1184	1.42, 2.12	5.43924e-08
NHL	cohortTHL.BIOBANK.TWINS	240050	50866	1.78808	0.0595736	9.75502	1.59103	2.00954	1.59, 2.01	1.75573e-22
NHL	PC1	240050	50866	0.117565	0.248528	-8.61377	0.0722322	0.191349	0.07, 0.19	7.06945e-18
NHL	PC2	240050	50866	6.15717	0.444276	4.09119	2.57758	14.7079	2.58, 14.7	4.29172e-05
NHL	PC3	240050	50866	0.262525	0.468843	-2.85258	0.104735	0.658037	0.10, 0.66	0.00433664
NHL	PC4	240050	50866	0.198402	0.561013	-2.88311	0.0660709	0.595773	0.07, 0.60	0.00393774
NHL	PC5	240050	50866	0.159323	0.632723	-2.90304	0.0461002	0.550622	0.05, 0.55	0.00369558
NHL	PC6	240050	50866	0.229518	0.635552	-2.31574	0.0660441	0.797626	0.07, 0.80	0.0205724
NHL	PC7	240050	50866	0.298262	0.699722	-1.72895	0.0756822	1.17545	0.08, 1.18	0.0838186
NHL	PC8	240050	50866	0.622075	0.806548	-0.588551	0.128029	3.02258	0.13, 3.02	0.556163
NHL	PC9	240050	50866	3.31268	0.74103	1.61634	0.775201	14.1562	0.78, 14.2	0.10602
NHL	PC10	240050	50866	0.966834	0.813735	-0.0414495	0.1962	4.76436	0.20, 4.76	0.966938
NHL	SEXmale	240050	50866	0.932024	0.0099381	-7.08347	0.914046	0.950357	0.91, 0.95	1.40592e-12
NHL	BMI	240050	50866	0.988355	0.000955656	-12.2566	0.986506	0.990208	0.99, 0.99	1.5492e-34
NHL	SMOKE2yes	240050	50866	1.11493	0.0119381	9.11299	1.08915	1.14133	1.09, 1.14	8.0141e-20
NHL	Z21_FAMILY_HISTORY_MALIG_NEOPLASM	240050	50866	3.86422	0.0295534	45.7395	3.64675	4.09465	3.65, 4.09	0
NHL	E4_DIABETES	240050	50866	0.928253	0.0113787	-6.54298	0.907781	0.949188	0.91, 0.95	6.03052e-11
NHL	NHL	96702	20583	1.01309	0.00444971	2.92257	1.00429	1.02196	1.00, 1.02	0.00347158
lung	BL_YEAR	240050	50866	1.02567	0.00144587	17.5288	1.02277	1.02858	1.02, 1.03	8.64016e-69
lung	BL_AGE	240050	50866	0.950861	0.000564028	-89.3357	0.94981	0.951912	0.95, 0.95	0
lung	cohortARCTIC.BIOBANK.NFBC1986	240050	50866	0.909915	0.126517	-0.746178	0.710084	1.16598	0.71, 1.17	0.45556
lung	cohortARCTIC.BIOBANK.OULU1935	240050	50866	1.80309	0.106179	5.55197	1.46433	2.22022	1.46, 2.22	2.82469e-08
lung	cohortARCTIC.BIOBANK.OULU1945	240050	50866	1.70885	0.102182	5.24378	1.39871	2.08777	1.40, 2.09	1.5732e-07
lung	cohortAURIA.BIOBANK	240050	50866	5.36277	0.0651541	25.7771	4.71987	6.09324	4.72, 6.09	1.60387e-146
lung	cohortBIOBANK.OF.CENTRAL.FINLAND	240050	50866	2.84546	0.0847301	12.3418	2.41007	3.3595	2.41, 3.36	5.39158e-35
lung	cohortBIOBANK.OF.EASTERN.FINLAND	240050	50866	4.37734	0.068663	21.5027	3.82617	5.0079	3.83, 5.01	1.46895e-102
lung	cohortBLOOD.SERVICE.BIOBANK	240050	50866	1.07254	0.0672353	1.0416	0.940121	1.22362	0.94, 1.22	0.297595
lung	cohortBOREALIS.BIOBANK	240050	50866	5.29329	0.0661872	25.1777	4.6493	6.02649	4.65, 6.03	7.03441e-140
lung	cohortHELSINKI.BIOBANK	240050	50866	5.57348	0.0633269	27.1294	4.92291	6.31001	4.92, 6.31	4.43395e-162
lung	cohortTERVEYSTALO.BIOBANK	240050	50866	2.11341	0.0737347	10.1486	1.82903	2.44201	1.83, 2.44	3.36149e-24
lung	cohortTHL.BIOBANK.ATBC	240050	50866	4.04536	0.0593145	23.562	3.60138	4.54408	3.60, 4.54	9.44684e-123
lung	cohortTHL.BIOBANK.BOTNIA	240050	50866	2.03463	0.0629663	11.2809	1.79841	2.30188	1.80, 2.30	1.63097e-29
lung	cohortTHL.BIOBANK.COROGENE	240050	50866	2.75014	0.0670848	15.0802	2.41131	3.13659	2.41, 3.14	2.18583e-51
lung	cohortTHL.BIOBANK.FINHEALTH.2017	240050	50866	2.05663	0.0736862	9.7857	1.78006	2.37618	1.78, 2.38	1.29691e-22
lung	cohortTHL.BIOBANK.FINHIT	240050	50866	2.25496	0.103057	7.89015	1.84254	2.75969	1.84, 2.76	3.01814e-15
lung	cohortTHL.BIOBANK.FinIPF	240050	50866	3.48322	0.136407	9.14879	2.66607	4.55082	2.67, 4.55	5.75752e-20
lung	cohortTHL.BIOBANK.FINRISK.1992	240050	50866	1.65232	0.0637567	7.87654	1.45823	1.87225	1.46, 1.87	3.36562e-15
lung	cohortTHL.BIOBANK.FINRISK.1997	240050	50866	1.85014	0.061445	10.0132	1.64022	2.08692	1.64, 2.09	1.33382e-23
lung	cohortTHL.BIOBANK.FINRISK.2002	240050	50866	1.68749	0.0630767	8.29536	1.49125	1.90956	1.49, 1.91	1.08253e-16
lung	cohortTHL.BIOBANK.FINRISK.2007	240050	50866	1.93998	0.0671086	9.8747	1.70088	2.21269	1.70, 2.21	5.35927e-23
lung	cohortTHL.BIOBANK.FINRISK.2012	240050	50866	2.23544	0.0697266	11.537	1.9499	2.5628	1.95, 2.56	8.58446e-31
lung	cohortTHL.BIOBANK.FUSION	240050	50866	2.13598	0.0605505	12.5338	1.89695	2.40513	1.90, 2.41	4.87955e-36
lung	cohortTHL.BIOBANK.GENERISK	240050	50866	2.05613	0.0712397	10.1183	1.78818	2.36423	1.79, 2.36	4.58295e-24
lung	cohortTHL.BIOBANK.HEALTH.2000	240050	50866	2.03575	0.0618926	11.4855	1.80319	2.29831	1.80, 2.30	1.5607e-30
lung	cohortTHL.BIOBANK.HEALTH.2011	240050	50866	2.00769	0.157012	4.43906	1.47587	2.73115	1.48, 2.73	9.03542e-06
lung	cohortTHL.BIOBANK.HHS	240050	50866	2.25389	0.0678897	11.9702	1.97308	2.57466	1.97, 2.57	5.08807e-33
lung	cohortTHL.BIOBANK.KUUSAMO	240050	50866	1.99645	0.195415	3.53796	1.3612	2.92817	1.36, 2.93	0.000403234
lung	cohortTHL.BIOBANK.SUPER	240050	50866	2.01652	0.0751684	9.33072	1.74028	2.33661	1.74, 2.34	1.05156e-20
lung	cohortTHL.BIOBANK.T1D	240050	50866	1.73463	0.101489	5.42714	1.42174	2.11638	1.42, 2.12	5.72627e-08
lung	cohortTHL.BIOBANK.TWINS	240050	50866	1.78659	0.0595728	9.74114	1.5897	2.00786	1.59, 2.01	2.01281e-22
lung	PC1	240050	50866	0.122165	0.248163	-8.47177	0.0751123	0.198694	0.08, 0.20	2.41683e-17
lung	PC2	240050	50866	6.38625	0.443758	4.17829	2.6762	15.2396	2.68, 15.2	2.93712e-05
lung	PC3	240050	50866	0.264503	0.46883	-2.83664	0.105526	0.662979	0.11, 0.66	0.00455909
lung	PC4	240050	50866	0.20979	0.561124	-2.78307	0.0698482	0.630107	0.07, 0.63	0.00538466
lung	PC5	240050	50866	0.161046	0.632719	-2.88607	0.0465991	0.55657	0.05, 0.56	0.0039009
lung	PC6	240050	50866	0.226344	0.635472	-2.33795	0.0651411	0.786473	0.07, 0.79	0.0193901
lung	PC7	240050	50866	0.294969	0.699686	-1.74491	0.0748519	1.16238	0.07, 1.16	0.0810012
lung	PC8	240050	50866	0.62752	0.806407	-0.577846	0.129185	3.0482	0.13, 3.05	0.563368
lung	PC9	240050	50866	3.482	0.741076	1.6835	0.814747	14.8811	0.81, 14.9	0.0922775
lung	PC10	240050	50866	0.985371	0.813577	-0.0181135	0.200024	4.85421	0.20, 4.85	0.985548
lung	SEXmale	240050	50866	0.931904	0.0099381	-7.09652	0.913927	0.950233	0.91, 0.95	1.27939e-12
lung	BMI	240050	50866	0.98838	0.000955731	-12.2295	0.98653	0.990233	0.99, 0.99	2.1633e-34
lung	SMOKE2yes	240050	50866	1.1143	0.011939	9.0648	1.08853	1.14068	1.09, 1.14	1.24828e-19
lung	Z21_FAMILY_HISTORY_MALIG_NEOPLASM	240050	50866	3.86699	0.0295546	45.762	3.64936	4.09761	3.65, 4.10	0
lung	E4_DIABETES	240050	50866	0.928077	0.0113781	-6.55999	0.907609	0.949006	0.91, 0.95	5.3812e-11
lung	lung	122802	26354	1.01565	0.00442347	3.51103	1.00688	1.0245	1.01, 1.02	0.000446373
rectum	BL_YEAR	240050	50866	1.0257	0.0014461	17.5496	1.0228	1.02861	1.02, 1.03	5.98583e-69
rectum	BL_AGE	240050	50866	0.950853	0.000564019	-89.3519	0.949802	0.951904	0.95, 0.95	0
rectum	cohortARCTIC.BIOBANK.NFBC1986	240050	50866	0.909848	0.126517	-0.746762	0.710031	1.1659	0.71, 1.17	0.455207
rectum	cohortARCTIC.BIOBANK.OULU1935	240050	50866	1.80517	0.106179	5.56283	1.46602	2.22279	1.47, 2.22	2.65436e-08
rectum	cohortARCTIC.BIOBANK.OULU1945	240050	50866	1.70794	0.102182	5.23853	1.39796	2.08665	1.40, 2.09	1.61862e-07
rectum	cohortAURIA.BIOBANK	240050	50866	5.36028	0.065156	25.7692	4.71766	6.09044	4.72, 6.09	1.96505e-146
rectum	cohortBIOBANK.OF.CENTRAL.FINLAND	240050	50866	2.84234	0.0847326	12.3285	2.40742	3.35584	2.41, 3.36	6.35882e-35
rectum	cohortBIOBANK.OF.EASTERN.FINLAND	240050	50866	4.3777	0.0686668	21.5027	3.82645	5.00835	3.83, 5.01	1.46888e-102
rectum	cohortBLOOD.SERVICE.BIOBANK	240050	50866	1.07176	0.0672376	1.03076	0.939435	1.22273	0.94, 1.22	0.302651
rectum	cohortBOREALIS.BIOBANK	240050	50866	5.28777	0.0661903	25.1607	4.64441	6.02024	4.64, 6.02	1.07863e-139
rectum	cohortHELSINKI.BIOBANK	240050	50866	5.57243	0.0633297	27.1252	4.92196	6.30886	4.92, 6.31	4.96845e-162
rectum	cohortTERVEYSTALO.BIOBANK	240050	50866	2.11221	0.0737374	10.1405	1.82798	2.44064	1.83, 2.44	3.65086e-24
rectum	cohortTHL.BIOBANK.ATBC	240050	50866	4.04842	0.0593151	23.5746	3.6041	4.54752	3.60, 4.55	7.0307e-123
rectum	cohortTHL.BIOBANK.BOTNIA	240050	50866	2.0343	0.0629666	11.2782	1.79811	2.3015	1.80, 2.30	1.68143e-29
rectum	cohortTHL.BIOBANK.COROGENE	240050	50866	2.74824	0.0670859	15.0696	2.40963	3.13443	2.41, 3.13	2.5647e-51
rectum	cohortTHL.BIOBANK.FINHEALTH.2017	240050	50866	2.05561	0.0736875	9.77879	1.77917	2.375	1.78, 2.38	1.38862e-22
rectum	cohortTHL.BIOBANK.FINHIT	240050	50866	2.25424	0.103058	7.88699	1.84195	2.75882	1.84, 2.76	3.0956e-15
rectum	cohortTHL.BIOBANK.FinIPF	240050	50866	3.47306	0.136406	9.12742	2.65829	4.53755	2.66, 4.54	7.01526e-20
rectum	cohortTHL.BIOBANK.FINRISK.1992	240050	50866	1.65318	0.0637577	7.88456	1.45898	1.87323	1.46, 1.87	3.15651e-15
rectum	cohortTHL.BIOBANK.FINRISK.1997	240050	50866	1.84912	0.0614457	10.0042	1.63932	2.08578	1.64, 2.09	1.46129e-23
rectum	cohortTHL.BIOBANK.FINRISK.2002	240050	50866	1.68761	0.0630774	8.29633	1.49135	1.90969	1.49, 1.91	1.07373e-16
rectum	cohortTHL.BIOBANK.FINRISK.2007	240050	50866	1.94074	0.0671085	9.88058	1.70155	2.21356	1.70, 2.21	5.05409e-23
rectum	cohortTHL.BIOBANK.FINRISK.2012	240050	50866	2.23446	0.0697275	11.5306	1.94904	2.56168	1.95, 2.56	9.24795e-31
rectum	cohortTHL.BIOBANK.FUSION	240050	50866	2.13753	0.0605516	12.5455	1.89832	2.40688	1.90, 2.41	4.20737e-36
rectum	cohortTHL.BIOBANK.GENERISK	240050	50866	2.05631	0.0712417	10.1193	1.78833	2.36445	1.79, 2.36	4.53757e-24
rectum	cohortTHL.BIOBANK.HEALTH.2000	240050	50866	2.03482	0.0618934	11.4779	1.80236	2.29726	1.80, 2.30	1.70333e-30
rectum	cohortTHL.BIOBANK.HEALTH.2011	240050	50866	2.00706	0.157013	4.43703	1.4754	2.73029	1.48, 2.73	9.12088e-06
rectum	cohortTHL.BIOBANK.HHS	240050	50866	2.25745	0.0678926	11.993	1.97618	2.57874	1.98, 2.58	3.86759e-33
rectum	cohortTHL.BIOBANK.KUUSAMO	240050	50866	1.99889	0.195414	3.54422	1.36286	2.93174	1.36, 2.93	0.000393784
rectum	cohortTHL.BIOBANK.SUPER	240050	50866	2.0171	0.0751701	9.3343	1.74077	2.33729	1.74, 2.34	1.01663e-20
rectum	cohortTHL.BIOBANK.T1D	240050	50866	1.73141	0.10149	5.4088	1.4191	2.11246	1.42, 2.11	6.34497e-08
rectum	cohortTHL.BIOBANK.TWINS	240050	50866	1.78715	0.0595743	9.74617	1.5902	2.00849	1.59, 2.01	1.91566e-22
rectum	PC1	240050	50866	0.119646	0.248224	-8.55365	0.0735542	0.194619	0.07, 0.19	1.19261e-17
rectum	PC2	240050	50866	6.1586	0.444019	4.09408	2.57948	14.7039	2.58, 14.7	4.23851e-05
rectum	PC3	240050	50866	0.265916	0.468849	-2.82516	0.106086	0.666546	0.11, 0.67	0.00472573
rectum	PC4	240050	50866	0.211836	0.56128	-2.76501	0.0705077	0.636446	0.07, 0.64	0.00569214
rectum	PC5	240050	50866	0.156018	0.632835	-2.93565	0.0451341	0.539318	0.05, 0.54	0.00332845
rectum	PC6	240050	50866	0.218458	0.635818	-2.39245	0.0628289	0.759587	0.06, 0.76	0.0167364
rectum	PC7	240050	50866	0.307774	0.699688	-1.68416	0.078101	1.21285	0.08, 1.21	0.0921502
rectum	PC8	240050	50866	0.625128	0.806637	-0.582416	0.128635	3.03794	0.13, 3.04	0.560286
rectum	PC9	240050	50866	3.33164	0.741069	1.62396	0.779578	14.2383	0.78, 14.2	0.104385
rectum	PC10	240050	50866	1.00998	0.813824	0.0122007	0.20492	4.97784	0.20, 4.98	0.990265
rectum	SEXmale	240050	50866	0.93187	0.009938	-7.10023	0.913894	0.950199	0.91, 0.95	1.24545e-12
rectum	BMI	240050	50866	0.988327	0.000955605	-12.2867	0.986478	0.99018	0.99, 0.99	1.06821e-34
rectum	SMOKE2yes	240050	50866	1.11467	0.0119382	9.09351	1.08889	1.14106	1.09, 1.14	9.58896e-20
rectum	Z21_FAMILY_HISTORY_MALIG_NEOPLASM	240050	50866	3.86354	0.0295535	45.7335	3.64611	4.09394	3.65, 4.09	0
rectum	E4_DIABETES	240050	50866	0.928183	0.0113783	-6.54988	0.907712	0.949115	0.91, 0.95	5.75831e-11
rectum	rectum	115550	24745	1.01764	0.00443875	3.93952	1.00883	1.02653	1.01, 1.03	8.16441e-05
max	BL_YEAR	240050	50866	1.0257	0.00144584	17.5486	1.02279	1.02861	1.02, 1.03	6.09598e-69
max	BL_AGE	240050	50866	0.950857	0.000564023	-89.3431	0.949806	0.951909	0.95, 0.95	0
max	cohortARCTIC.BIOBANK.NFBC1986	240050	50866	0.909602	0.126517	-0.748898	0.709839	1.16558	0.71, 1.17	0.453919
max	cohortARCTIC.BIOBANK.OULU1935	240050	50866	1.79677	0.106186	5.51852	1.45917	2.21247	1.46, 2.21	3.41869e-08
max	cohortARCTIC.BIOBANK.OULU1945	240050	50866	1.70712	0.102183	5.23384	1.39729	2.08566	1.40, 2.09	1.66022e-07
max	cohortAURIA.BIOBANK	240050	50866	5.35964	0.0651549	25.7678	4.7171	6.08969	4.72, 6.09	2.03793e-146
max	cohortBIOBANK.OF.CENTRAL.FINLAND	240050	50866	2.84325	0.0847313	12.3325	2.4082	3.3569	2.41, 3.36	6.0537e-35
max	cohortBIOBANK.OF.EASTERN.FINLAND	240050	50866	4.37902	0.0686631	21.5083	3.82764	5.00983	3.83, 5.01	1.30234e-102
max	cohortBLOOD.SERVICE.BIOBANK	240050	50866	1.07186	0.0672361	1.03217	0.939525	1.22284	0.94, 1.22	0.301992
max	cohortBOREALIS.BIOBANK	240050	50866	5.28464	0.0661883	25.1525	4.64168	6.01665	4.64, 6.02	1.32558e-139
max	cohortHELSINKI.BIOBANK	240050	50866	5.57259	0.0633279	27.1264	4.92212	6.30902	4.92, 6.31	4.80671e-162
max	cohortTERVEYSTALO.BIOBANK	240050	50866	2.11257	0.073735	10.1432	1.82831	2.44104	1.83, 2.44	3.55331e-24
max	cohortTHL.BIOBANK.ATBC	240050	50866	4.04614	0.0593149	23.5651	3.60207	4.54496	3.60, 4.54	8.7826e-123
max	cohortTHL.BIOBANK.BOTNIA	240050	50866	2.03398	0.0629672	11.2757	1.79784	2.30115	1.80, 2.30	1.73075e-29
max	cohortTHL.BIOBANK.COROGENE	240050	50866	2.7498	0.067085	15.0783	2.41101	3.1362	2.41, 3.14	2.24996e-51
max	cohortTHL.BIOBANK.FINHEALTH.2017	240050	50866	2.05509	0.0736864	9.77547	1.77872	2.37439	1.78, 2.37	1.43495e-22
max	cohortTHL.BIOBANK.FINHIT	240050	50866	2.25277	0.103057	7.88066	1.84074	2.75701	1.84, 2.76	3.25668e-15
max	cohortTHL.BIOBANK.FinIPF	240050	50866	3.48037	0.136405	9.14289	2.6639	4.5471	2.66, 4.55	6.0804e-20
max	cohortTHL.BIOBANK.FINRISK.1992	240050	50866	1.65209	0.0637582	7.87415	1.45802	1.872	1.46, 1.87	3.43068e-15
max	cohortTHL.BIOBANK.FINRISK.1997	240050	50866	1.84988	0.0614457	10.0108	1.63999	2.08664	1.64, 2.09	1.36586e-23
max	cohortTHL.BIOBANK.FINRISK.2002	240050	50866	1.68689	0.0630779	8.28953	1.49071	1.90888	1.49, 1.91	1.13699e-16
max	cohortTHL.BIOBANK.FINRISK.2007	240050	50866	1.93883	0.0671089	9.86581	1.69987	2.21138	1.70, 2.21	5.85586e-23
max	cohortTHL.BIOBANK.FINRISK.2012	240050	50866	2.23374	0.0697267	11.5261	1.94841	2.56085	1.95, 2.56	9.74612e-31
max	cohortTHL.BIOBANK.FUSION	240050	50866	2.13657	0.060552	12.538	1.89747	2.4058	1.90, 2.41	4.62344e-36
max	cohortTHL.BIOBANK.GENERISK	240050	50866	2.05713	0.0712407	10.125	1.78905	2.36539	1.79, 2.37	4.27965e-24
max	cohortTHL.BIOBANK.HEALTH.2000	240050	50866	2.03439	0.0618939	11.4744	1.80198	2.29678	1.80, 2.30	1.77326e-30
max	cohortTHL.BIOBANK.HEALTH.2011	240050	50866	2.00615	0.157012	4.43416	1.47474	2.72905	1.47, 2.73	9.24333e-06
max	cohortTHL.BIOBANK.HHS	240050	50866	2.25558	0.0678903	11.9812	1.97456	2.5766	1.97, 2.58	4.45902e-33
max	cohortTHL.BIOBANK.KUUSAMO	240050	50866	1.99757	0.195414	3.54084	1.36196	2.9298	1.36, 2.93	0.000398861
max	cohortTHL.BIOBANK.SUPER	240050	50866	2.01624	0.0751688	9.32881	1.74004	2.33629	1.74, 2.34	1.07063e-20
max	cohortTHL.BIOBANK.T1D	240050	50866	1.7339	0.101489	5.423	1.42114	2.1155	1.42, 2.12	5.86054e-08
max	cohortTHL.BIOBANK.TWINS	240050	50866	1.78745	0.059574	9.7491	1.59047	2.00884	1.59, 2.01	1.86112e-22
max	PC1	240050	50866	0.122539	0.248183	-8.45878	0.075339	0.199309	0.08, 0.20	2.70181e-17
max	PC2	240050	50866	6.44479	0.443746	4.19896	2.7008	15.3789	2.70, 15.4	2.68141e-05
max	PC3	240050	50866	0.256054	0.468669	-2.90688	0.102188	0.6416	0.10, 0.64	0.00365051
max	PC4	240050	50866	0.20741	0.561179	-2.80313	0.0690482	0.623025	0.07, 0.62	0.00506088
max	PC5	240050	50866	0.159819	0.632759	-2.89797	0.0462406	0.552375	0.05, 0.55	0.00375592
max	PC6	240050	50866	0.237487	0.635477	-2.2623	0.0683474	0.8252	0.07, 0.83	0.0236787
max	PC7	240050	50866	0.292134	0.699757	-1.75853	0.0741222	1.15138	0.07, 1.15	0.078658
max	PC8	240050	50866	0.616035	0.806458	-0.600714	0.126808	2.99271	0.13, 2.99	0.54803
max	PC9	240050	50866	3.27484	0.740996	1.60091	0.766395	13.9935	0.77, 14.0	0.109397
max	PC10	240050	50866	0.999574	0.81367	-0.000523267	0.20287	4.92507	0.20, 4.93	0.999582
max	SEXmale	240050	50866	0.932206	0.0099383	-7.06374	0.914223	0.950542	0.91, 0.95	1.62077e-12
max	BMI	240050	50866	0.988348	0.00095566	-12.2647	0.986498	0.990201	0.99, 0.99	1.40195e-34
max	SMOKE2yes	240050	50866	1.11456	0.011938	9.08494	1.08878	1.14094	1.09, 1.14	1.03756e-19
max	Z21_FAMILY_HISTORY_MALIG_NEOPLASM	240050	50866	3.86577	0.0295545	45.7515	3.64821	4.09631	3.65, 4.10	0
max	E4_DIABETES	240050	50866	0.927807	0.0113783	-6.58555	0.907345	0.94873	0.91, 0.95	4.53219e-11
max	max	100674	21787	1.01617	0.00416201	3.85298	1.00791	1.02449	1.01, 1.02	0.000116687
min	BL_YEAR	240050	50866	1.02571	0.00144577	17.5555	1.0228	1.02862	1.02, 1.03	5.39871e-69
min	BL_AGE	240050	50866	0.95086	0.000564022	-89.3372	0.94981	0.951912	0.95, 0.95	0
min	cohortARCTIC.BIOBANK.NFBC1986	240050	50866	0.909461	0.126517	-0.750121	0.70973	1.1654	0.71, 1.17	0.453182
min	cohortARCTIC.BIOBANK.OULU1935	240050	50866	1.80438	0.106179	5.55872	1.46538	2.22182	1.47, 2.22	2.71765e-08
min	cohortARCTIC.BIOBANK.OULU1945	240050	50866	1.70937	0.102182	5.24674	1.39913	2.0884	1.40, 2.09	1.54811e-07
min	cohortAURIA.BIOBANK	240050	50866	5.3581	0.0651528	25.7642	4.71577	6.08792	4.72, 6.09	2.23454e-146
min	cohortBIOBANK.OF.CENTRAL.FINLAND	240050	50866	2.84111	0.0847301	12.3238	2.40639	3.35436	2.41, 3.35	6.74605e-35
min	cohortBIOBANK.OF.EASTERN.FINLAND	240050	50866	4.37671	0.0686604	21.5014	3.82564	5.00716	3.83, 5.01	1.5094e-102
min	cohortBLOOD.SERVICE.BIOBANK	240050	50866	1.072	0.0672342	1.03407	0.939646	1.22299	0.94, 1.22	0.301103
min	cohortBOREALIS.BIOBANK	240050	50866	5.28641	0.0661862	25.1584	4.64326	6.01864	4.64, 6.02	1.14387e-139
min	cohortHELSINKI.BIOBANK	240050	50866	5.57025	0.0633266	27.1203	4.92006	6.30635	4.92, 6.31	5.66799e-162
min	cohortTERVEYSTALO.BIOBANK	240050	50866	2.11075	0.0737336	10.1317	1.82674	2.43893	1.83, 2.44	3.99687e-24
min	cohortTHL.BIOBANK.ATBC	240050	50866	4.04506	0.0593138	23.5611	3.60112	4.54374	3.60, 4.54	9.66512e-123
min	cohortTHL.BIOBANK.BOTNIA	240050	50866	2.03673	0.0629643	11.2976	1.80027	2.30424	1.80, 2.30	1.34897e-29
min	cohortTHL.BIOBANK.COROGENE	240050	50866	2.74815	0.067085	15.0694	2.40956	3.13432	2.41, 3.13	2.57543e-51
min	cohortTHL.BIOBANK.FINHEALTH.2017	240050	50866	2.05352	0.0736855	9.76525	1.77737	2.37258	1.78, 2.37	1.58726e-22
min	cohortTHL.BIOBANK.FINHIT	240050	50866	2.2508	0.103056	7.87228	1.83915	2.7546	1.84, 2.75	3.48222e-15
min	cohortTHL.BIOBANK.FinIPF	240050	50866	3.46925	0.136406	9.11939	2.65538	4.53256	2.66, 4.53	7.55467e-20
min	cohortTHL.BIOBANK.FINRISK.1992	240050	50866	1.65138	0.0637575	7.86747	1.45739	1.87119	1.46, 1.87	3.61878e-15
min	cohortTHL.BIOBANK.FINRISK.1997	240050	50866	1.84957	0.0614451	10.0082	1.63972	2.08628	1.64, 2.09	1.40318e-23
min	cohortTHL.BIOBANK.FINRISK.2002	240050	50866	1.68578	0.0630773	8.2792	1.48974	1.90762	1.49, 1.91	1.24009e-16
min	cohortTHL.BIOBANK.FINRISK.2007	240050	50866	1.93811	0.0671085	9.86036	1.69924	2.21056	1.70, 2.21	6.18258e-23
min	cohortTHL.BIOBANK.FINRISK.2012	240050	50866	2.23213	0.0697263	11.5159	1.94701	2.55901	1.95, 2.56	1.0976e-30
min	cohortTHL.BIOBANK.FUSION	240050	50866	2.13535	0.060551	12.5288	1.89639	2.40442	1.90, 2.40	5.19428e-36
min	cohortTHL.BIOBANK.GENERISK	240050	50866	2.05575	0.0712391	10.1158	1.78785	2.36379	1.79, 2.36	4.70293e-24
min	cohortTHL.BIOBANK.HEALTH.2000	240050	50866	2.03249	0.0618936	11.4594	1.8003	2.29463	1.80, 2.29	2.11017e-30
min	cohortTHL.BIOBANK.HEALTH.2011	240050	50866	2.00689	0.157012	4.43653	1.47528	2.73007	1.48, 2.73	9.1422e-06
min	cohortTHL.BIOBANK.HHS	240050	50866	2.25638	0.0678882	11.9868	1.97527	2.5775	1.98, 2.58	4.16645e-33
min	cohortTHL.BIOBANK.KUUSAMO	240050	50866	1.99748	0.195415	3.54059	1.3619	2.92967	1.36, 2.93	0.00039924
min	cohortTHL.BIOBANK.SUPER	240050	50866	2.0172	0.0751679	9.33526	1.74087	2.3374	1.74, 2.34	1.00745e-20
min	cohortTHL.BIOBANK.T1D	240050	50866	1.72833	0.10149	5.39122	1.41657	2.1087	1.42, 2.11	6.99809e-08
min	cohortTHL.BIOBANK.TWINS	240050	50866	1.78717	0.0595731	9.74658	1.59022	2.00851	1.59, 2.01	1.90783e-22
min	PC1	240050	50866	0.111158	0.248886	-8.82655	0.0682477	0.181047	0.07, 0.18	1.07956e-18
min	PC2	240050	50866	6.3723	0.443725	4.17367	2.67053	15.2053	2.67, 15.2	2.99734e-05
min	PC3	240050	50866	0.262215	0.468761	-2.85559	0.104628	0.657156	0.10, 0.66	0.00429571
min	PC4	240050	50866	0.208088	0.561171	-2.79735	0.0692752	0.625054	0.07, 0.63	0.00515236
min	PC5	240050	50866	0.153815	0.6329	-2.95782	0.0444912	0.53177	0.04, 0.53	0.00309821
min	PC6	240050	50866	0.226484	0.635571	-2.33661	0.0651686	0.787113	0.07, 0.79	0.0194596
min	PC7	240050	50866	0.313659	0.699695	-1.65708	0.0795933	1.23606	0.08, 1.24	0.0975037
min	PC8	240050	50866	0.59728	0.806435	-0.639072	0.122953	2.90146	0.12, 2.90	0.522776
min	PC9	240050	50866	3.63515	0.741293	1.74108	0.850222	15.5422	0.85, 15.5	0.0816697
min	PC10	240050	50866	0.905427	0.813799	-0.12208	0.183716	4.46232	0.18, 4.46	0.902836
min	SEXmale	240050	50866	0.931996	0.00993823	-7.08647	0.914018	0.950328	0.91, 0.95	1.37575e-12
min	BMI	240050	50866	0.988333	0.000955659	-12.2806	0.986483	0.990185	0.99, 0.99	1.15149e-34
min	SMOKE2yes	240050	50866	1.11429	0.0119381	9.0652	1.08852	1.14067	1.09, 1.14	1.24373e-19
min	Z21_FAMILY_HISTORY_MALIG_NEOPLASM	240050	50866	3.86074	0.0295528	45.71	3.64347	4.09097	3.64, 4.09	0
min	E4_DIABETES	240050	50866	0.927944	0.0113779	-6.57276	0.90748	0.94887	0.91, 0.95	4.93921e-11
min	min	136295	29131	1.02299	0.0045172	5.03089	1.01397	1.03208	1.01, 1.03	4.88203e-07
sum	BL_YEAR	240050	50866	1.02572	0.00144565	17.5694	1.02282	1.02863	1.02, 1.03	4.22285e-69
sum	BL_AGE	240050	50866	0.950846	0.000564058	-89.3575	0.949796	0.951898	0.95, 0.95	0
sum	cohortARCTIC.BIOBANK.NFBC1986	240050	50866	0.91007	0.126517	-0.744835	0.710204	1.16618	0.71, 1.17	0.456371
sum	cohortARCTIC.BIOBANK.OULU1935	240050	50866	1.79807	0.106181	5.52562	1.46025	2.21406	1.46, 2.21	3.28329e-08
sum	cohortARCTIC.BIOBANK.OULU1945	240050	50866	1.70524	0.102182	5.22307	1.39575	2.08335	1.40, 2.08	1.75983e-07
sum	cohortAURIA.BIOBANK	240050	50866	5.35102	0.0651506	25.7448	4.70956	6.07985	4.71, 6.08	3.68849e-146
sum	cohortBIOBANK.OF.CENTRAL.FINLAND	240050	50866	2.83922	0.0847269	12.3164	2.4048	3.35211	2.40, 3.35	7.39274e-35
sum	cohortBIOBANK.OF.EASTERN.FINLAND	240050	50866	4.37349	0.068657	21.4918	3.82285	5.00345	3.82, 5.00	1.85837e-102
sum	cohortBLOOD.SERVICE.BIOBANK	240050	50866	1.07116	0.0672326	1.02251	0.938917	1.22204	0.94, 1.22	0.306542
sum	cohortBOREALIS.BIOBANK	240050	50866	5.28044	0.0661842	25.1421	4.63804	6.01183	4.64, 6.01	1.72415e-139
sum	cohortHELSINKI.BIOBANK	240050	50866	5.56609	0.0633234	27.1099	4.91642	6.3016	4.92, 6.30	7.52495e-162
sum	cohortTERVEYSTALO.BIOBANK	240050	50866	2.11006	0.0737316	10.1275	1.82615	2.43813	1.83, 2.44	4.17082e-24
sum	cohortTHL.BIOBANK.ATBC	240050	50866	4.04519	0.0593164	23.5606	3.60121	4.5439	3.60, 4.54	9.77936e-123
sum	cohortTHL.BIOBANK.BOTNIA	240050	50866	2.03176	0.0629668	11.2584	1.79587	2.29863	1.80, 2.30	2.1065e-29
sum	cohortTHL.BIOBANK.COROGENE	240050	50866	2.74542	0.0670847	15.0546	2.40717	3.13121	2.41, 3.13	3.21935e-51
sum	cohortTHL.BIOBANK.FINHEALTH.2017	240050	50866	2.05192	0.0736832	9.75494	1.77599	2.37072	1.78, 2.37	1.75705e-22
sum	cohortTHL.BIOBANK.FINHIT	240050	50866	2.25304	0.103055	7.88203	1.84098	2.75733	1.84, 2.76	3.22093e-15
sum	cohortTHL.BIOBANK.FinIPF	240050	50866	3.46795	0.136402	9.11688	2.6544	4.53083	2.65, 4.53	7.7321e-20
sum	cohortTHL.BIOBANK.FINRISK.1992	240050	50866	1.65227	0.0637575	7.87598	1.45818	1.8722	1.46, 1.87	3.38094e-15
sum	cohortTHL.BIOBANK.FINRISK.1997	240050	50866	1.84951	0.0614456	10.0075	1.63966	2.08621	1.64, 2.09	1.41215e-23
sum	cohortTHL.BIOBANK.FINRISK.2002	240050	50866	1.68538	0.0630772	8.27539	1.48938	1.90716	1.49, 1.91	1.28039e-16
sum	cohortTHL.BIOBANK.FINRISK.2007	240050	50866	1.93884	0.0671084	9.866	1.69989	2.21139	1.70, 2.21	5.84471e-23
sum	cohortTHL.BIOBANK.FINRISK.2012	240050	50866	2.23058	0.0697259	11.5059	1.94566	2.55722	1.95, 2.56	1.23145e-30
sum	cohortTHL.BIOBANK.FUSION	240050	50866	2.13564	0.0605528	12.5307	1.89664	2.40476	1.90, 2.40	5.07358e-36
sum	cohortTHL.BIOBANK.GENERISK	240050	50866	2.05826	0.0712373	10.1332	1.79004	2.36666	1.79, 2.37	3.93746e-24
sum	cohortTHL.BIOBANK.HEALTH.2000	240050	50866	2.03234	0.0618943	11.4581	1.80017	2.29447	1.80, 2.29	2.14254e-30
sum	cohortTHL.BIOBANK.HEALTH.2011	240050	50866	2.00705	0.157011	4.43706	1.4754	2.73028	1.48, 2.73	9.11949e-06
sum	cohortTHL.BIOBANK.HHS	240050	50866	2.25617	0.0678899	11.9851	1.97507	2.57727	1.98, 2.58	4.25283e-33
sum	cohortTHL.BIOBANK.KUUSAMO	240050	50866	1.99412	0.195416	3.53196	1.3596	2.92475	1.36, 2.92	0.000412491
sum	cohortTHL.BIOBANK.SUPER	240050	50866	2.01627	0.075166	9.32933	1.74007	2.33631	1.74, 2.34	1.06544e-20
sum	cohortTHL.BIOBANK.T1D	240050	50866	1.72978	0.10149	5.39949	1.41776	2.11047	1.42, 2.11	6.68292e-08
sum	cohortTHL.BIOBANK.TWINS	240050	50866	1.78561	0.059574	9.73174	1.58883	2.00676	1.59, 2.01	2.20787e-22
sum	PC1	240050	50866	0.100475	0.248904	-9.23189	0.0616864	0.163653	0.06, 0.16	2.65904e-20
sum	PC2	240050	50866	5.60056	0.443953	3.88074	2.34605	13.3698	2.35, 13.4	0.000104139
sum	PC3	240050	50866	0.300454	0.468941	-2.5642	0.119844	0.753254	0.12, 0.75	0.0103413
sum	PC4	240050	50866	0.249225	0.561577	-2.4741	0.0829043	0.749216	0.08, 0.75	0.0133572
sum	PC5	240050	50866	0.145287	0.632957	-3.04767	0.0420198	0.502345	0.04, 0.50	0.00230626
sum	PC6	240050	50866	0.203895	0.63576	-2.50118	0.0586472	0.70887	0.06, 0.71	0.0123781
sum	PC7	240050	50866	0.297308	0.699638	-1.73373	0.0754525	1.17149	0.08, 1.17	0.0829653
sum	PC8	240050	50866	0.626581	0.806429	-0.579687	0.128986	3.04377	0.13, 3.04	0.562126
sum	PC9	240050	50866	3.60358	0.741172	1.7296	0.843038	15.4036	0.84, 15.4	0.0837026
sum	PC10	240050	50866	0.929339	0.813671	-0.0900635	0.188615	4.57902	0.19, 4.58	0.928237
sum	SEXmale	240050	50866	0.932693	0.00993856	-7.011	0.914701	0.951039	0.91, 0.95	2.36615e-12
sum	BMI	240050	50866	0.988424	0.000955613	-12.184	0.986575	0.990277	0.99, 0.99	3.78304e-34
sum	SMOKE2yes	240050	50866	1.11397	0.0119378	9.04078	1.08821	1.14034	1.09, 1.14	1.55553e-19
sum	Z21_FAMILY_HISTORY_MALIG_NEOPLASM	240050	50866	3.86366	0.0295552	45.7319	3.64621	4.09408	3.65, 4.09	0
sum	E4_DIABETES	240050	50866	0.927761	0.0113776	-6.59022	0.907301	0.948682	0.91, 0.95	4.3918e-11
sum	sum	118032	25703	1.04679	0.00441392	10.3604	1.03777	1.05589	1.04, 1.06	3.75383e-25
pos	BL_YEAR	240050	50866	1.0257	0.00144588	17.5485	1.02279	1.02861	1.02, 1.03	6.11181e-69
pos	BL_AGE	240050	50866	0.950848	0.00056405	-89.3555	0.949798	0.9519	0.95, 0.95	0
pos	cohortARCTIC.BIOBANK.NFBC1986	240050	50866	0.910582	0.126517	-0.740383	0.710604	1.16684	0.71, 1.17	0.459068
pos	cohortARCTIC.BIOBANK.OULU1935	240050	50866	1.7967	0.106183	5.51834	1.45913	2.21237	1.46, 2.21	3.42218e-08
pos	cohortARCTIC.BIOBANK.OULU1945	240050	50866	1.70266	0.102183	5.20821	1.39363	2.0802	1.39, 2.08	1.90671e-07
pos	cohortAURIA.BIOBANK	240050	50866	5.35713	0.0651548	25.7606	4.7149	6.08684	4.71, 6.09	2.45205e-146
pos	cohortBIOBANK.OF.CENTRAL.FINLAND	240050	50866	2.84388	0.0847303	12.3352	2.40873	3.35763	2.41, 3.36	5.85177e-35
pos	cohortBIOBANK.OF.EASTERN.FINLAND	240050	50866	4.37836	0.0686625	21.5063	3.82707	5.00907	3.83, 5.01	1.35938e-102
pos	cohortBLOOD.SERVICE.BIOBANK	240050	50866	1.07186	0.0672362	1.03217	0.939525	1.22284	0.94, 1.22	0.301992
pos	cohortBOREALIS.BIOBANK	240050	50866	5.28407	0.0661879	25.1511	4.64119	6.016	4.64, 6.02	1.3756e-139
pos	cohortHELSINKI.BIOBANK	240050	50866	5.57251	0.0633269	27.1267	4.92206	6.30892	4.92, 6.31	4.77495e-162
pos	cohortTERVEYSTALO.BIOBANK	240050	50866	2.113	0.0737352	10.1459	1.82868	2.44154	1.83, 2.44	3.45535e-24
pos	cohortTHL.BIOBANK.ATBC	240050	50866	4.0461	0.0593159	23.5646	3.60203	4.54493	3.60, 4.54	8.9002e-123
pos	cohortTHL.BIOBANK.BOTNIA	240050	50866	2.03214	0.0629685	11.261	1.7962	2.29907	1.80, 2.30	2.04448e-29
pos	cohortTHL.BIOBANK.COROGENE	240050	50866	2.74765	0.0670853	15.0666	2.40912	3.13376	2.41, 3.13	2.68522e-51
pos	cohortTHL.BIOBANK.FINHEALTH.2017	240050	50866	2.05477	0.0736857	9.77342	1.77845	2.37402	1.78, 2.37	1.46423e-22
pos	cohortTHL.BIOBANK.FINHIT	240050	50866	2.25436	0.103057	7.88754	1.84205	2.75895	1.84, 2.76	3.08197e-15
pos	cohortTHL.BIOBANK.FinIPF	240050	50866	3.48515	0.136404	9.15304	2.66756	4.55333	2.67, 4.55	5.53531e-20
pos	cohortTHL.BIOBANK.FINRISK.1992	240050	50866	1.65338	0.0637578	7.88642	1.45916	1.87345	1.46, 1.87	3.10983e-15
pos	cohortTHL.BIOBANK.FINRISK.1997	240050	50866	1.84982	0.0614457	10.0103	1.63994	2.08657	1.64, 2.09	1.37351e-23
pos	cohortTHL.BIOBANK.FINRISK.2002	240050	50866	1.68701	0.0630775	8.29073	1.49082	1.90902	1.49, 1.91	1.12554e-16
pos	cohortTHL.BIOBANK.FINRISK.2007	240050	50866	1.93958	0.0671093	9.87152	1.70053	2.21223	1.70, 2.21	5.53205e-23
pos	cohortTHL.BIOBANK.FINRISK.2012	240050	50866	2.23217	0.0697278	11.5158	1.94704	2.55905	1.95, 2.56	1.09791e-30
pos	cohortTHL.BIOBANK.FUSION	240050	50866	2.13703	0.0605531	12.5413	1.89787	2.40632	1.90, 2.41	4.4358e-36
pos	cohortTHL.BIOBANK.GENERISK	240050	50866	2.05986	0.0712407	10.1436	1.79142	2.36852	1.79, 2.37	3.53741e-24
pos	cohortTHL.BIOBANK.HEALTH.2000	240050	50866	2.03459	0.0618937	11.4761	1.80216	2.297	1.80, 2.30	1.74046e-30
pos	cohortTHL.BIOBANK.HEALTH.2011	240050	50866	2.00789	0.157011	4.43971	1.47602	2.73142	1.48, 2.73	9.00799e-06
pos	cohortTHL.BIOBANK.HHS	240050	50866	2.25581	0.0678913	11.9825	1.97475	2.57686	1.97, 2.58	4.38854e-33
pos	cohortTHL.BIOBANK.KUUSAMO	240050	50866	1.99207	0.195415	3.52672	1.35821	2.92174	1.36, 2.92	0.000420743
pos	cohortTHL.BIOBANK.SUPER	240050	50866	2.01675	0.0751688	9.33215	1.74048	2.33688	1.74, 2.34	1.03747e-20
pos	cohortTHL.BIOBANK.T1D	240050	50866	1.73271	0.10149	5.41617	1.42016	2.11404	1.42, 2.11	6.0889e-08
pos	cohortTHL.BIOBANK.TWINS	240050	50866	1.78686	0.0595744	9.7434	1.58994	2.00816	1.59, 2.01	1.9685e-22
pos	PC1	240050	50866	0.110848	0.248428	-8.85405	0.0681185	0.180381	0.07, 0.18	8.43968e-19
pos	PC2	240050	50866	5.87547	0.443881	3.98933	2.46156	14.0241	2.46, 14.0	6.62603e-05
pos	PC3	240050	50866	0.28548	0.468811	-2.67396	0.1139	0.715533	0.11, 0.72	0.0074962
pos	PC4	240050	50866	0.232671	0.561396	-2.59733	0.0774249	0.699202	0.08, 0.70	0.00939512
pos	PC5	240050	50866	0.152289	0.632824	-2.97394	0.0440562	0.526415	0.04, 0.53	0.00294005
pos	PC6	240050	50866	0.220685	0.635583	-2.37737	0.0634985	0.766978	0.06, 0.77	0.0174365
pos	PC7	240050	50866	0.291324	0.699622	-1.76284	0.0739362	1.14788	0.07, 1.15	0.0779277
pos	PC8	240050	50866	0.640228	0.806497	-0.552923	0.131778	3.11047	0.13, 3.11	0.580316
pos	PC9	240050	50866	3.32462	0.741039	1.62118	0.77798	14.2074	0.78, 14.2	0.10498
pos	PC10	240050	50866	0.99326	0.813607	-0.0083116	0.201613	4.89336	0.20, 4.89	0.993368
pos	SEXmale	240050	50866	0.932591	0.00993845	-7.02212	0.9146	0.950935	0.91, 0.95	2.18534e-12
pos	BMI	240050	50866	0.988414	0.000955625	-12.195	0.986564	0.990267	0.99, 0.99	3.30418e-34
pos	SMOKE2yes	240050	50866	1.11433	0.0119378	9.06822	1.08856	1.14071	1.09, 1.14	1.20972e-19
pos	Z21_FAMILY_HISTORY_MALIG_NEOPLASM	240050	50866	3.86581	0.0295565	45.7487	3.64823	4.09637	3.65, 4.10	0
pos	E4_DIABETES	240050	50866	0.927686	0.0113778	-6.59717	0.907228	0.948606	0.91, 0.95	4.19089e-11
pos	pos	108139	23537	1.0398	0.00430998	9.05458	1.03105	1.04862	1.03, 1.05	1.3709e-19

## Sheet: Fig2c
variable	n_obs	n_event	estimate	std.error	statistic	conf.low	conf.high	ci	p.value	col
-3 SD	1499	326	0.856707	0.0668789	-2.31253	0.751458	0.976697	0.75, 0.98	0.0207485	notrisk
-2.5 SD	3759	834	0.901695	0.0378654	-2.73281	0.837199	0.97116	0.84, 0.97	0.00627966	notrisk
-2 SD	10829	2380	0.877892	0.0216849	-6.00566	0.841362	0.916008	0.84, 0.92	1.9056e-09	notrisk
-1.5 SD	30180	6476	0.906318	0.0128222	-7.6715	0.883825	0.929383	0.88, 0.93	1.69997e-14	notrisk
-1 SD	72671	15562	0.933859	0.00816233	-8.38356	0.919039	0.948919	0.92, 0.95	5.13511e-17	notrisk
-0.5 SD	145251	30849	0.949358	0.00575072	-9.037	0.938718	0.960119	0.94, 0.96	1.61024e-19	notrisk
0 SD	240717	51005	1.03863	0.00444936	8.51806	1.02961	1.04772	1.03, 1.05	1.62255e-17	risk
0.5 SD	145251	30849	1.05334	0.00575072	9.037	1.04154	1.06528	1.04, 1.07	1.61024e-19	risk
1 SD	72671	15562	1.07082	0.00816233	8.38356	1.05383	1.08809	1.05, 1.09	5.13511e-17	risk
1.5 SD	30180	6476	1.10337	0.0128222	7.6715	1.07598	1.13145	1.08, 1.13	1.69997e-14	risk
2 SD	10829	2380	1.13909	0.0216849	6.00566	1.09169	1.18855	1.09, 1.19	1.9056e-09	risk
2.5 SD	3759	834	1.10902	0.0378654	2.73281	1.0297	1.19446	1.03, 1.19	0.00627966	risk
3 SD	1499	326	1.16726	0.0668789	2.31253	1.02386	1.33075	1.02, 1.33	0.0207485	risk

## Sheet: Fig3b
Index	Group	NumDiag_mean	Upper95Ci	Lower95CI	N
1	High PRS	0.95	6	0	60
2	High PRS	1.33	6	0	60
3	High PRS	2.2	10.2	0	60
4	High PRS	2.73	14	0	60
5	High PRS	3.06	14	0	60
6	High PRS	3.88	14	0	60
7	High PRS	4.8	15	0	60
8	High PRS	5.43	15.05	0	60
9	High PRS	5.97	15.1	0	60
10	High PRS	6.95	19.05	0	60
11	High PRS	8.32	21	0	60
12	High PRS	8.7	21	0	60
13	High PRS	9.64	21	0	60
14	High PRS	10.33	22	0	60
15	High PRS	10.82	22.05	1	60
16	High PRS	11.88	25	1	60
17	High PRS	12.55	26.1	1.95	60
18	High PRS	13.62	26.1	3	60
19	High PRS	14.51	28.1	3.95	60
20	High PRS	15.28	28.1	4	60
21	High PRS	16.42	30	4	60
22	High PRS	16.83	30.15	5	60
23	High PRS	17.52	32.05	5.95	60
24	High PRS	18.45	32.1	6	60
25	High PRS	19.38	32.1	7	60
26	High PRS	20.59	34.05	8	60
27	High PRS	21.08	35	8	60
28	High PRS	22.09	36.05	9	60
29	High PRS	22.63	37	9.95	60
30	High PRS	23.26	37	9.95	60
31	High PRS	23.57	37	9.95	60
32	High PRS	24.2	37.1	9.95	60
33	High PRS	24.85	37.1	12	60
34	High PRS	25.49	37.1	12	60
35	High PRS	26.25	39	13	60
36	High PRS	27.07	39	13	60
37	High PRS	28	39.05	13.95	60
38	High PRS	28.44	40	14	60
39	High PRS	29.24	40.1	14	60
40	High PRS	29.72	41.05	16.85	60
41	High PRS	29.9	41.05	16.85	60
42	High PRS	30.75	42	17	60
43	High PRS	31.81	42.05	17.95	60
44	High PRS	32.61	43	19	60
45	High PRS	33.46	43.05	22.8	60
46	High PRS	34.06	44	23	60
47	High PRS	35.11	44	24	60
48	High PRS	35.89	44	24	60
49	High PRS	36.58	44	25	60
50	High PRS	37.46	44.05	25.95	60
51	High PRS	38.37	45	28.9	60
52	High PRS	39.17	45	29.95	60
53	High PRS	39.99	45	30	60
54	High PRS	40.78	45	31	60
55	High PRS	41.37	45	31	60
56	High PRS	42.05	45	31	60
57	High PRS	42.88	45	34.9	60
58	High PRS	43.42	45	38.95	60
59	High PRS	44.24	45	39	60
60	High PRS	45	45	45	60
1	Low PRS	0.29	2	0	63
2	Low PRS	0.62	4	0	63
3	Low PRS	0.94	8	0	63
4	Low PRS	1.15	8	0	63
5	Low PRS	1.52	8	0	63
6	Low PRS	1.96	8	0	63
7	Low PRS	2.45	8.05	0	63
8	Low PRS	2.75	9	0	63
9	Low PRS	3.01	9.05	0	63
10	Low PRS	3.25	11	0	63
11	Low PRS	3.49	11	0	63
12	Low PRS	3.64	11.05	0	63
13	Low PRS	3.82	11.05	0	63
14	Low PRS	4.3	12	0	63
15	Low PRS	4.57	12	0	63
16	Low PRS	4.89	12.05	0	63
17	Low PRS	5.45	13.05	0	63
18	Low PRS	5.92	14.05	0	63
19	Low PRS	6.14	14.05	0	63
20	Low PRS	6.43	15	0	63
21	Low PRS	6.69	15	0	63
22	Low PRS	7.02	15	0	63
23	Low PRS	7.44	15	1	63
24	Low PRS	7.97	16.05	1	63
25	Low PRS	8.15	16.05	1.95	63
26	Low PRS	8.25	17	1.95	63
27	Low PRS	8.84	17	2	63
28	Low PRS	9.25	17.05	3	63
29	Low PRS	9.55	18	3	63
30	Low PRS	9.9	18	3	63
31	Low PRS	10.14	18	3	63
32	Low PRS	10.49	18	3	63
33	Low PRS	10.92	18	3	63
34	Low PRS	11.22	18.1	3	63
35	Low PRS	11.65	20.05	3.95	63
36	Low PRS	11.96	21	3.95	63
37	Low PRS	12.27	21	4	63
38	Low PRS	12.67	21	5	63
39	Low PRS	13.09	21	6	63
40	Low PRS	13.45	21	6	63
41	Low PRS	13.63	21	6	63
42	Low PRS	13.87	21	6	63
43	Low PRS	14.34	21	6	63
44	Low PRS	14.55	21	6	63
45	Low PRS	14.8	21	6.95	63
46	Low PRS	15.13	21	7	63
47	Low PRS	15.37	21	7	63
48	Low PRS	15.64	21	7.95	63
49	Low PRS	16.16	21	7.95	63
50	Low PRS	16.42	21	8	63
51	Low PRS	16.9	21	8	63
52	Low PRS	17.15	21	8.95	63
53	Low PRS	17.68	21	9.95	63
54	Low PRS	18.12	21	10	63
55	Low PRS	18.28	21	10.95	63
56	Low PRS	18.78	21	12	63
57	Low PRS	19.01	21	12.95	63
58	Low PRS	19.24	21	13	63
59	Low PRS	19.54	21	13	63
60	Low PRS	19.98	21	13	63
61	Low PRS	20.67	21	18	63
62	Low PRS	20.83	21	21	63
63	Low PRS	21	21	21	63

## Sheet: Fig4d
n	Var	Age	Adjusted	coef	exp.coef.	se.coef.	z	p-value
132	sum	18	no BMI & smoking	0.0775499	1.08064	0.103153	0.751797	0.452173
139	sum	19	no BMI & smoking	0.082732	1.08625	0.103567	0.798828	0.42439
143	sum	20	no BMI & smoking	0.117902	1.12513	0.103977	1.13393	0.256825
157	sum	21	no BMI & smoking	0.110019	1.1163	0.102996	1.06819	0.285436
163	sum	22	no BMI & smoking	0.107599	1.1136	0.104094	1.03367	0.301289
172	sum	23	no BMI & smoking	0.119582	1.12703	0.101508	1.17805	0.238776
182	sum	24	no BMI & smoking	0.106033	1.11186	0.0977199	1.08507	0.277891
192	sum	25	no BMI & smoking	0.074914	1.07779	0.0875004	0.856156	0.391911
198	sum	26	no BMI & smoking	0.10098	1.10625	0.0832033	1.21365	0.224881
206	sum	27	no BMI & smoking	0.112031	1.11855	0.0756072	1.48175	0.138407
217	sum	28	no BMI & smoking	0.122483	1.1303	0.0752301	1.62812	0.1035
227	sum	29	no BMI & smoking	0.111951	1.11846	0.0729767	1.53407	0.125013
243	sum	30	no BMI & smoking	0.12099	1.12861	0.0719565	1.68144	0.0926778
257	sum	31	no BMI & smoking	0.149488	1.16124	0.0674406	2.21658	0.0266515
283	sum	32	no BMI & smoking	0.097584	1.1025	0.0567164	1.72056	0.0853306
310	sum	33	no BMI & smoking	0.0820302	1.08549	0.0533801	1.53672	0.124362
326	sum	34	no BMI & smoking	0.0983929	1.1034	0.0514069	1.914	0.0556198
342	sum	35	no BMI & smoking	0.0766613	1.07968	0.0511481	1.49881	0.133923
367	sum	36	no BMI & smoking	0.107211	1.11317	0.0457036	2.3458	0.0189863
392	sum	37	no BMI & smoking	0.105839	1.11164	0.0444941	2.37872	0.0173728
417	sum	38	no BMI & smoking	0.0876994	1.09166	0.0437834	2.00303	0.0451741
449	sum	39	no BMI & smoking	0.0805702	1.0839	0.0386923	2.08233	0.0373123
467	sum	40	no BMI & smoking	0.0797366	1.083	0.0380725	2.09433	0.0362302
489	sum	41	no BMI & smoking	0.0682848	1.07067	0.0377195	1.81033	0.0702443
525	sum	42	no BMI & smoking	0.045994	1.04707	0.0365689	1.25774	0.208487
559	sum	43	no BMI & smoking	0.0546325	1.05615	0.0356278	1.53342	0.125172
594	sum	44	no BMI & smoking	0.0342612	1.03485	0.0350048	0.978757	0.3277
626	sum	45	no BMI & smoking	0.0376574	1.03838	0.0333595	1.12884	0.258967
653	sum	46	no BMI & smoking	0.0340954	1.03468	0.0330064	1.03299	0.301607
685	sum	47	no BMI & smoking	0.036866	1.03755	0.0313419	1.17625	0.239495
718	sum	48	no BMI & smoking	0.0462952	1.04738	0.0300195	1.54217	0.123033
749	sum	49	no BMI & smoking	0.0358799	1.03653	0.0293377	1.223	0.22133
791	sum	50	no BMI & smoking	0.0321526	1.03268	0.0286156	1.1236	0.261182
831	sum	51	no BMI & smoking	0.0385528	1.03931	0.0274731	1.40329	0.16053
871	sum	52	no BMI & smoking	0.0352833	1.03591	0.0269122	1.31105	0.189841
905	sum	53	no BMI & smoking	0.0309564	1.03144	0.0263722	1.17383	0.240464
948	sum	54	no BMI & smoking	0.0257173	1.02605	0.0261416	0.983768	0.325229
1000	sum	55	no BMI & smoking	0.02156	1.02179	0.0250931	0.859198	0.390231
1028	sum	56	no BMI & smoking	0.0197258	1.01992	0.0243076	0.811507	0.417074
1061	sum	57	no BMI & smoking	0.0225337	1.02279	0.0239598	0.940476	0.346973
1097	sum	58	no BMI & smoking	0.0127493	1.01283	0.0235372	0.541664	0.58805
1129	sum	59	no BMI & smoking	0.0152268	1.01534	0.0226411	0.672528	0.501248
1167	sum	60	no BMI & smoking	0.016212	1.01634	0.0220619	0.734842	0.462436
1199	sum	61	no BMI & smoking	0.0147119	1.01482	0.0216443	0.679713	0.496686
1227	sum	62	no BMI & smoking	0.0117875	1.01186	0.0208029	0.566627	0.570967
1264	sum	63	no BMI & smoking	0.0134236	1.01351	0.0203791	0.658695	0.510092
1297	sum	64	no BMI & smoking	0.0112644	1.01133	0.0200065	0.563037	0.57341
1327	sum	65	no BMI & smoking	0.0110869	1.01115	0.019717	0.5623	0.573912
1353	sum	66	no BMI & smoking	0.0150326	1.01515	0.0193398	0.777289	0.436988
1390	sum	67	no BMI & smoking	0.0208911	1.02111	0.0187822	1.11228	0.266018
1413	sum	68	no BMI & smoking	0.020697	1.02091	0.0186622	1.10904	0.267415
1441	sum	69	no BMI & smoking	0.0230783	1.02335	0.0183062	1.26068	0.207424
1464	sum	70	no BMI & smoking	0.0228301	1.02309	0.0180531	1.2646	0.206013
1490	sum	71	no BMI & smoking	0.0267253	1.02709	0.0177507	1.50559	0.132172
1503	sum	72	no BMI & smoking	0.0260088	1.02635	0.01762	1.47609	0.139919
1517	sum	73	no BMI & smoking	0.0258484	1.02619	0.0176664	1.46314	0.143429
1525	sum	74	no BMI & smoking	0.025511	1.02584	0.0176481	1.44554	0.148307
1531	sum	75	no BMI & smoking	0.0259704	1.02631	0.017671	1.46967	0.141652
1537	sum	76	no BMI & smoking	0.0290733	1.0295	0.017551	1.6565	0.0976199
1540	sum	77	no BMI & smoking	0.0296042	1.03005	0.0175213	1.68962	0.0911012
1543	sum	78	no BMI & smoking	0.0290415	1.02947	0.0174892	1.66054	0.0968051
1545	sum	79	no BMI & smoking	0.0292597	1.02969	0.0174928	1.67267	0.0943933
1545	sum	80	no BMI & smoking	0.0292597	1.02969	0.0174928	1.67267	0.0943933

## Sheet: Fig4e
Var	N	Age	Adjusted	coef	exp.coef.	se.coef.	z	p-value	Upper	Lower
sum	49	8-17	no BMI, smoking, Fam	0.080019	1.08331	0.312365	0.256172	0.797818	1.99821	0.587302
sum	85	18-27	no BMI, smoking, Fam	0.454818	1.57589	0.165977	2.74025	0.00613919	2.18176	1.13826
sum	200	28-37	no BMI, smoking, Fam	0.0834918	1.08708	0.0624308	1.33735	0.181109	1.22858	0.961873
sum	301	38-47	no BMI, smoking, Fam	0.00416532	1.00417	0.0413664	0.100693	0.919794	1.08898	0.92597
sum	379	48-57	no BMI, smoking, Fam	-0.0412771	0.959563	0.0369845	-1.11606	0.264394	1.0317	0.892466
sum	316	58-67	no BMI, smoking, Fam	0.0432385	1.04419	0.0296017	1.46068	0.144104	1.10656	0.985328
sum	130	68-77	no BMI, smoking, Fam	0.0743255	1.07716	0.0519457	1.43083	0.152479	1.1926	0.972886

## Sheet: Fig5 Upregulated
Protein	estimate	std.error	statistic	p.value	FDR	Bonferroni	Direction	Significance	mLOG10P
SCGB1A1	0.175012	0.0181588	9.63785	5.77737e-22	4.81723e-18	1.68873e-18	Up	Bonferroni < 0.05	21.2383
SFTPD	0.198361	0.0215556	9.20231	3.6316e-20	2.27105e-16	1.06152e-16	Up	Bonferroni < 0.05	19.4399
MICB_MICA	0.407586	0.0478423	8.51936	1.64755e-17	8.24245e-14	4.81578e-14	Up	Bonferroni < 0.05	16.7832
PRSS8	0.118539	0.0140137	8.45882	2.7717e-17	1.11687e-13	8.10167e-14	Up	Bonferroni < 0.05	16.5573
SPINT1	0.0617417	0.00832568	7.41581	1.22756e-13	3.07066e-10	3.58816e-10	Up	Bonferroni < 0.05	12.911
CLEC4C	0.11148	0.0150886	7.38838	1.50894e-13	3.43137e-10	4.41063e-10	Up	Bonferroni < 0.05	12.8213
DDR1	0.0531682	0.00739182	7.19285	6.43163e-13	1.23756e-09	1.87996e-09	Up	Bonferroni < 0.05	12.1917
LAMP3	0.125068	0.0180938	6.91223	4.82633e-12	8.04849e-09	1.41074e-08	Up	Bonferroni < 0.05	11.3164
CEACAM6	0.0902312	0.0134248	6.72125	1.82343e-11	2.68305e-08	5.32988e-08	Up	Bonferroni < 0.05	10.7391
ICAM3	0.0520082	0.00833476	6.23992	4.41189e-10	5.25526e-07	1.2896e-06	Up	Bonferroni < 0.05	9.35538
CDH2	0.0735637	0.0118254	6.22082	4.98378e-10	5.66663e-07	1.45676e-06	Up	Bonferroni < 0.05	9.30244
CLC	0.135065	0.0217782	6.20186	5.62284e-10	6.11528e-07	1.64356e-06	Up	Bonferroni < 0.05	9.25004
ROBO2	0.0457089	0.0074091	6.16929	6.9108e-10	7.20287e-07	2.02003e-06	Up	Bonferroni < 0.05	9.16047
FCRL5	0.114169	0.0186232	6.13046	8.82675e-10	8.83181e-07	2.58006e-06	Up	Bonferroni < 0.05	9.0542
ADGRE1	0.107124	0.0176433	6.07166	1.27624e-09	1.22785e-06	3.73044e-06	Up	Bonferroni < 0.05	8.89407
ERBB2	0.0498039	0.00827609	6.01781	1.77993e-09	1.64902e-06	5.20272e-06	Up	Bonferroni < 0.05	8.7496
RNASE3	0.216799	0.0366036	5.92289	3.18369e-09	2.8442e-06	9.30592e-06	Up	Bonferroni < 0.05	8.49707
CAPS	0.176056	0.0298652	5.89502	3.77341e-09	3.2548e-06	1.10297e-05	Up	Bonferroni < 0.05	8.42327
NAGPA	0.0413467	0.00702465	5.88594	3.98696e-09	3.32437e-06	1.16539e-05	Up	Bonferroni < 0.05	8.39936
ACRV1	0.139533	0.0243226	5.73678	9.71374e-09	7.546e-06	2.83933e-05	Up	Bonferroni < 0.05	8.01261
ERBB4	0.0442579	0.00781287	5.66474	1.48038e-08	1.08914e-05	4.32714e-05	Up	Bonferroni < 0.05	7.82963
SUSD2	0.0540141	0.00956856	5.64495	1.66103e-08	1.18713e-05	4.85518e-05	Up	Bonferroni < 0.05	7.77962
AOC3	0.0543591	0.00969363	5.60771	2.06076e-08	1.4319e-05	6.02361e-05	Up	Bonferroni < 0.05	7.68597
FCRL2	0.0874837	0.0157526	5.55361	2.81216e-08	1.9012e-05	8.21994e-05	Up	Bonferroni < 0.05	7.55096
CD163	0.0774708	0.0142601	5.43271	5.57572e-08	3.40177e-05	0.000162978	Up	Bonferroni < 0.05	7.2537
CD5	0.0605759	0.0112039	5.4067	6.44836e-08	3.84051e-05	0.000188486	Up	Bonferroni < 0.05	7.19055
CD27	0.0717092	0.0133106	5.38739	7.18021e-08	4.17693e-05	0.000209878	Up	Bonferroni < 0.05	7.14386
MSLN	0.104325	0.019402	5.377	7.60726e-08	4.32478e-05	0.00022236	Up	Bonferroni < 0.05	7.11877
TNFRSF13B	0.0576005	0.0109496	5.26054	1.44215e-07	7.84223e-05	0.000421539	Up	Bonferroni < 0.05	6.84099
LRRC25	0.0660317	0.012702	5.19854	2.01637e-07	0.000107315	0.000589386	Up	Bonferroni < 0.05	6.69543
SOST	0.0652187	0.0126128	5.17083	2.33932e-07	0.000121909	0.000683782	Up	Bonferroni < 0.05	6.63091
CEACAM5	0.11153	0.0215945	5.16474	2.41713e-07	0.000123394	0.000706527	Up	Bonferroni < 0.05	6.6167
KYNU	0.0774982	0.0150192	5.15992	2.47964e-07	0.000124053	0.000724798	Up	Bonferroni < 0.05	6.60561
IGLC2	0.0408142	0.00797069	5.12054	3.05941e-07	0.000150057	0.000894265	Up	Bonferroni < 0.05	6.51436
NCAN	0.0647995	0.0127577	5.07924	3.80266e-07	0.000179473	0.00111152	Up	Bonferroni < 0.05	6.41991
DSCAM	0.0579425	0.011443	5.06359	4.13077e-07	0.000191349	0.00120743	Up	Bonferroni < 0.05	6.38397
GAS6	0.041342	0.00818219	5.05268	4.37138e-07	0.000198813	0.00127775	Up	Bonferroni < 0.05	6.35938
CALCA	0.100675	0.0202471	4.97228	6.63856e-07	0.000286309	0.00194045	Up	Bonferroni < 0.05	6.17793
ICAM1	0.0471127	0.00959411	4.91059	9.10863e-07	0.000375679	0.00266245	Up	Bonferroni < 0.05	6.04055
BST2	0.0835364	0.0170155	4.90945	9.16132e-07	0.000375679	0.00267785	Up	Bonferroni < 0.05	6.03804
GFRAL	0.0991958	0.0202548	4.89739	9.74685e-07	0.000393243	0.002849	Up	Bonferroni < 0.05	6.01114
CDCP1	0.0827826	0.0169261	4.89084	1.00716e-06	0.000399894	0.00294392	Up	Bonferroni < 0.05	5.9969
NELL2	0.044845	0.00928795	4.8283	1.381e-06	0.00053976	0.00403665	Up	Bonferroni < 0.05	5.85981
SCG3	0.05194	0.0109342	4.75024	2.03723e-06	0.000772121	0.00595483	Up	Bonferroni < 0.05	5.69096
TNFRSF17	0.0615344	0.0130274	4.72346	2.32595e-06	0.000868389	0.00679875	Up	Bonferroni < 0.05	5.6334
ENPP7	0.131439	0.0282512	4.65251	3.28767e-06	0.00119187	0.00960985	Up	Bonferroni < 0.05	5.48311
CSF1R	0.0599329	0.0128927	4.64859	3.35174e-06	0.00119773	0.00979712	Up	Bonferroni < 0.05	5.47473
ACY1	0.0964883	0.0209516	4.60528	4.12896e-06	0.00145469	0.0120689	Up	Bonferroni < 0.05	5.38416
HS6ST2	0.049485	0.0107906	4.58595	4.53205e-06	0.00157453	0.0132472	Up	Bonferroni < 0.05	5.34371
FOLR1	0.0421799	0.0092964	4.53723	5.71283e-06	0.0019551	0.0166986	Up	Bonferroni < 0.05	5.24315
ACY3	0.0818847	0.0180573	4.53471	5.78379e-06	0.0019551	0.016906	Up	Bonferroni < 0.05	5.23779
ROBO1	0.0352641	0.00784343	4.496	6.93958e-06	0.00228406	0.0202844	Up	Bonferroni < 0.05	5.15867
LAG3	0.0587312	0.0131485	4.46677	7.95795e-06	0.00256712	0.0232611	Up	Bonferroni < 0.05	5.0992
TMEM106A	0.100004	0.0225038	4.44386	8.85731e-06	0.00280455	0.0258899	Up	Bonferroni < 0.05	5.0527
LGALS3BP	0.044874	0.0101346	4.42781	9.54209e-06	0.00298361	0.0278915	Up	Bonferroni < 0.05	5.02036
ADGRE2	0.0404222	0.0091849	4.40094	1.07999e-05	0.00333522	0.0315682	Up	Bonferroni < 0.05	4.96658
KLK14	0.06567	0.0150029	4.37717	1.20468e-05	0.0036749	0.0352127	Up	Bonferroni < 0.05	4.91913
IL22	0.0948469	0.0217217	4.36646	1.26563e-05	0.00381432	0.0369943	Up	Bonferroni < 0.05	4.89769
PHYKPL	0.0586549	0.0134624	4.35695	1.32192e-05	0.00384944	0.0386398	Up	Bonferroni < 0.05	4.87879
COQ7	0.0622504	0.0142884	4.3567	1.32345e-05	0.00384944	0.0386844	Up	Bonferroni < 0.05	4.87829
ALPP	0.171975	0.0397266	4.32896	1.50099e-05	0.00431567	0.043874	Up	Bonferroni < 0.05	4.82362
ACE2	0.0729756	0.0169787	4.29807	1.72614e-05	0.0049066	0.050455	Up	n.s.	4.76292
MRC1	0.0405017	0.00945311	4.28449	1.83545e-05	0.00515872	0.0536503	Up	n.s.	4.73626
CES3	0.0975137	0.0228542	4.26678	1.98675e-05	0.00552192	0.0580728	Up	n.s.	4.70186
SIGLEC10	0.0462815	0.0109866	4.21256	2.52927e-05	0.00665979	0.0739306	Up	n.s.	4.597
IL32	0.058373	0.0138795	4.2057	2.60721e-05	0.0067935	0.0762088	Up	n.s.	4.58382
GNAS	0.11771	0.0280252	4.20015	2.67261e-05	0.00689212	0.0781205	Up	n.s.	4.57306
MARCO	0.0358651	0.00859541	4.17259	3.01649e-05	0.00769953	0.0881719	Up	n.s.	4.5205
CD109	0.0446171	0.0107099	4.16597	3.10536e-05	0.0078463	0.0907696	Up	n.s.	4.50789
PTPRN2	0.0441856	0.010683	4.13608	3.53866e-05	0.00885172	0.103435	Up	n.s.	4.45116
FOLR2	0.0396892	0.00960349	4.13279	3.58959e-05	0.0088902	0.104924	Up	n.s.	4.44496
NCR3LG1	0.0447248	0.0108302	4.12962	3.64033e-05	0.00892747	0.106407	Up	n.s.	4.43886
LGALS9	0.0453475	0.0110337	4.1099	3.96448e-05	0.00962803	0.115882	Up	n.s.	4.40181
ADGRD1	0.0514267	0.0125792	4.08825	4.35428e-05	0.0103733	0.127276	Up	n.s.	4.36108
SCGB3A2	0.113949	0.0279806	4.07244	4.65929e-05	0.0109952	0.136191	Up	n.s.	4.33168
B4GAT1	0.0325064	0.00802549	4.05039	5.1207e-05	0.0119711	0.149678	Up	n.s.	4.29067
SSC5D	0.0569706	0.014174	4.01938	5.84351e-05	0.0134102	0.170806	Up	n.s.	4.23333
DPP10	0.0453537	0.0113642	3.99094	6.59043e-05	0.0147192	0.192638	Up	n.s.	4.18109
KLK6	0.0389998	0.0098797	3.94747	7.90875e-05	0.0175073	0.231173	Up	n.s.	4.10189
NXPH3	0.0386661	0.00987029	3.91742	8.96383e-05	0.0196688	0.262013	Up	n.s.	4.04751
ACP5	0.0414115	0.0105836	3.91279	9.13535e-05	0.0198708	0.267026	Up	n.s.	4.03927
BSG	0.0256254	0.00657641	3.89656	9.76932e-05	0.0208866	0.285557	Up	n.s.	4.01014
MANSC1	0.0344575	0.00884855	3.89414	9.8673e-05	0.0209173	0.288421	Up	n.s.	4.0058
SCLY	0.0619329	0.0159598	3.88056	0.000104346	0.0217512	0.305004	Up	n.s.	3.98152
FCRL1	0.0567508	0.0146443	3.87528	0.000106634	0.0218174	0.311692	Up	n.s.	3.9721
TFPI2	0.0487882	0.0125952	3.87355	0.000107397	0.0218174	0.313922	Up	n.s.	3.96901
ADAMTS8	0.0570067	0.0147233	3.87186	0.000108141	0.0218174	0.316097	Up	n.s.	3.96601
PRTG	0.0308263	0.00796464	3.87039	0.000108793	0.0218174	0.318003	Up	n.s.	3.9634
GDNF	0.04762	0.0123053	3.86989	0.000109025	0.0218174	0.318679	Up	n.s.	3.96248
PKD1	0.0324534	0.00839544	3.8656	0.000110975	0.0219823	0.32438	Up	n.s.	3.95478
MEPE	0.0312989	0.00809978	3.86417	0.000111606	0.0219823	0.326226	Up	n.s.	3.95231
SPRY2	0.115207	0.029883	3.85527	0.000115747	0.0226199	0.33833	Up	n.s.	3.93649
TLR1	0.0324191	0.0084213	3.84965	0.000118457	0.0228599	0.346251	Up	n.s.	3.92644
ANPEP	0.0345609	0.00898253	3.84757	0.000119439	0.0228599	0.34912	Up	n.s.	3.92285
CD80	0.0421266	0.0109504	3.84705	0.000119717	0.0228599	0.349934	Up	n.s.	3.92184
HEG1	0.0337901	0.00885496	3.81596	0.000135845	0.0251709	0.397075	Up	n.s.	3.86696
HAVCR2	0.0440423	0.0115624	3.80909	0.000139643	0.0255592	0.408176	Up	n.s.	3.85498
LRTM2	0.0332015	0.00871766	3.80853	0.000139984	0.0255592	0.409173	Up	n.s.	3.85392
CBS	0.0623964	0.0164526	3.79249	0.000149349	0.0270715	0.436548	Up	n.s.	3.8258
SIGLEC1	0.0530797	0.0140336	3.78232	0.000155548	0.0279726	0.454666	Up	n.s.	3.80814
EPS8L2	0.0376491	0.00995819	3.78071	0.000156557	0.0279726	0.457616	Up	n.s.	3.80533
CAMKK1	0.0546801	0.0144733	3.778	0.000158277	0.0280794	0.462644	Up	n.s.	3.80058
ANGPTL2	0.0504057	0.0133915	3.764	0.000167407	0.0292951	0.489331	Up	n.s.	3.77623
ERBB3	0.0236354	0.0062795	3.7639	0.000167472	0.0292951	0.489522	Up	n.s.	3.77606
CCN1	0.0922509	0.0245363	3.75977	0.000170261	0.029576	0.497672	Up	n.s.	3.76889
OXT	0.179109	0.0477245	3.75297	0.00017494	0.0301794	0.511351	Up	n.s.	3.75711
GRP	0.063802	0.0171715	3.71557	0.000202998	0.0340795	0.593363	Up	n.s.	3.69251
DSC2	0.0407448	0.0109911	3.70708	0.000209884	0.0346687	0.613491	Up	n.s.	3.67802
IL5RA	0.0662217	0.0178645	3.70688	0.000210052	0.0346687	0.613983	Up	n.s.	3.67767
DPP6	0.0412619	0.0111334	3.70614	0.000210665	0.0346687	0.615774	Up	n.s.	3.67641
IGDCC4	0.0311516	0.00842691	3.69668	0.000218701	0.0357559	0.639262	Up	n.s.	3.66015
PLAUR	0.0348926	0.00947672	3.68193	0.000231719	0.0376383	0.677316	Up	n.s.	3.63504
ITGB1BP2	0.132263	0.0359409	3.68	0.000233476	0.037679	0.682451	Up	n.s.	3.63176
FUT3_FUT5	0.0539087	0.0147815	3.64705	0.000265533	0.0423065	0.776152	Up	n.s.	3.57588
ACE	0.0304967	0.00837187	3.64275	0.000270043	0.0427528	0.789336	Up	n.s.	3.56857
KRT19	0.0786438	0.0216407	3.63408	0.000279252	0.0436581	0.816254	Up	n.s.	3.554
NFATC3	0.0699269	0.0192705	3.6287	0.000285135	0.044301	0.83345	Up	n.s.	3.54495
TREM2	0.0625546	0.0172468	3.62703	0.000286983	0.0443129	0.838852	Up	n.s.	3.54214
TCTN3	0.0349157	0.00964008	3.62193	0.000292741	0.0449246	0.855681	Up	n.s.	3.53352
SEZ6L	0.0329278	0.0091016	3.6178	0.000297404	0.0453619	0.869312	Up	n.s.	3.52665
TCOF1	0.036688	0.0101526	3.61365	0.000302255	0.0455463	0.88349	Up	n.s.	3.51963
CRTAM	0.0586796	0.0162584	3.60919	0.000307448	0.0460515	0.898671	Up	n.s.	3.51223
PRG3	0.0568892	0.015822	3.59557	0.000324034	0.0479614	0.94715	Up	n.s.	3.48941
A1BG	0.00236864	0.0055446	0.427197	0.669238	1	1	Up	n.s.	0.174419
AAMDC	0.003683	0.0170622	0.215858	0.8291	1	1	Up	n.s.	0.0813933
ABCA2	0.000100982	0.0115663	0.00873076	0.993034	1	1	Up	n.s.	0.00303589
ABL1	0.00205572	0.0221994	0.0926026	0.92622	1	1	Up	n.s.	0.033286
ABO	0.0154291	0.0457647	0.33714	0.736013	1	1	Up	n.s.	0.133115
ABRAXAS2	0.00290487	0.021322	0.136238	0.891634	1	1	Up	n.s.	0.0498135
ACAA1	0.0913117	0.0269168	3.39236	0.00069347	0.0880542	1	Up	n.s.	3.15897
ACADM	0.0347955	0.0222692	1.5625	0.118178	1	1	Up	n.s.	0.927463
ACADSB	0.051344	0.0282886	1.81501	0.0695296	1	1	Up	n.s.	1.15783
ACOT13	0.0302846	0.036187	0.836892	0.402658	1	1	Up	n.s.	0.395064
ACOX1	0.0245944	0.0158805	1.54872	0.121456	1	1	Up	n.s.	0.915582
ACRBP	0.0107403	0.012338	0.870504	0.38403	1	1	Up	n.s.	0.415635
ACTN4	0.00326721	0.0102309	0.319348	0.749464	1	1	Up	n.s.	0.125249
ADA	0.0253686	0.0114244	2.22056	0.0263849	1	1	Up	n.s.	1.57864
ADA2	0.0273003	0.0137766	1.98165	0.0475242	1	1	Up	n.s.	1.32309
ADAM15	0.0275022	0.00986635	2.78747	0.00531407	0.396799	1	Up	n.s.	2.27457
ADAM22	0.00254122	0.0113669	0.223563	0.823099	1	1	Up	n.s.	0.0845482
ADAM23	0.00945566	0.0112326	0.841808	0.399899	1	1	Up	n.s.	0.39805
ADAM8	0.00766062	0.00934731	0.819554	0.412474	1	1	Up	n.s.	0.384603
ADAMTS1	0.0103582	0.0100968	1.02589	0.304951	1	1	Up	n.s.	0.51577
ADAMTS13	0.00233441	0.0074205	0.31459	0.753074	1	1	Up	n.s.	0.123162
ADAMTS16	0.013273	0.0102631	1.29327	0.195922	1	1	Up	n.s.	0.707917
ADAMTSL4	0.00771268	0.00757172	1.01862	0.308391	1	1	Up	n.s.	0.510899
ADGRB3	0.00315546	0.0107197	0.294361	0.768484	1	1	Up	n.s.	0.114365
ADGRE5	0.0315402	0.00988489	3.19075	0.00141989	0.157856	1	Up	n.s.	2.84774
ADGRG1	0.0476459	0.02302	2.06976	0.0384801	1	1	Up	n.s.	1.41476
ADGRG2	0.0127685	0.00899676	1.41923	0.155837	1	1	Up	n.s.	0.80733
ADGRV1	0.0278477	0.0223102	1.2482	0.211963	1	1	Up	n.s.	0.673739
ADH1B	0.0328652	0.0253023	1.2989	0.193985	1	1	Up	n.s.	0.712231
ADH4	0.0696736	0.0287786	2.42102	0.0154804	0.832629	1	Up	n.s.	1.81022
ADIPOQ	0.0280792	0.0225921	1.24288	0.213919	1	1	Up	n.s.	0.669751
ADRA2A	0.0120863	0.0230281	0.524847	0.599692	1	1	Up	n.s.	0.222072
AFAP1	0.00587543	0.0267986	0.219244	0.826461	1	1	Up	n.s.	0.0827776
AFP	0.00718194	0.0217043	0.330899	0.740722	1	1	Up	n.s.	0.130345
AGER	0.0273852	0.0132005	2.07456	0.0380324	1	1	Up	n.s.	1.41985
AGR2	0.0761529	0.0323702	2.35256	0.0186483	0.957855	1	Up	n.s.	1.72936
AGRN	0.0118746	0.0112727	1.05339	0.292167	1	1	Up	n.s.	0.534369
AGXT	0.0591963	0.0250579	2.36238	0.0181618	0.942539	1	Up	n.s.	1.74084
AHNAK	0.00449337	0.0106451	0.422107	0.672949	1	1	Up	n.s.	0.172018
AHSA1	0.00807967	0.0213422	0.378577	0.705004	1	1	Up	n.s.	0.151809
AHSG	0.0170973	0.00864722	1.9772	0.048025	1	1	Up	n.s.	1.31853
AIDA	0.0484312	0.0272864	1.77492	0.0759187	1	1	Up	n.s.	1.11965
AIF1	0.00303829	0.0170116	0.178601	0.858252	1	1	Up	n.s.	0.0663853
AIF1L	0.0207143	0.0180518	1.1475	0.251182	1	1	Up	n.s.	0.600011
AIFM1	0.031384	0.034156	0.918842	0.358182	1	1	Up	n.s.	0.445896
AK2	0.0448957	0.0338925	1.32465	0.185295	1	1	Up	n.s.	0.732136
AKAP12	0.00139548	0.00676178	0.206378	0.836496	1	1	Up	n.s.	0.0775359
AKR1B1	0.0305771	0.0242912	1.25877	0.208119	1	1	Up	n.s.	0.681688
AKR1C4	0.0201498	0.0170953	1.17867	0.238533	1	1	Up	n.s.	0.622451
AKR7L	0.0718379	0.0225255	3.18918	0.0014278	0.158033	1	Up	n.s.	2.84533
AKT1S1	0.00256295	0.021638	0.118447	0.905714	1	1	Up	n.s.	0.0430088
AKT2	0.0659901	0.0402601	1.63909	0.101201	1	1	Up	n.s.	0.994814
ALCAM	0.022071	0.00623754	3.53842	0.000402886	0.0566175	1	Up	n.s.	3.39482
ALDH2	0.0109925	0.0164125	0.669762	0.503013	1	1	Up	n.s.	0.298421
ALDH3A1	0.0410909	0.0217178	1.89203	0.0584923	1	1	Up	n.s.	1.2329
ALDH5A1	0.00358774	0.0150334	0.238651	0.811377	1	1	Up	n.s.	0.0907772
ALMS1	0.0245129	0.0142702	1.71776	0.0858471	1	1	Up	n.s.	1.06627
ALPI	0.0788602	0.0392259	2.01041	0.0443937	1	1	Up	n.s.	1.35268
AMBP	0.00234423	0.00661584	0.354336	0.723089	1	1	Up	n.s.	0.140808
AMDHD2	0.00642396	0.00815975	0.787274	0.431126	1	1	Up	n.s.	0.365396
AMFR	0.0346269	0.020806	1.66427	0.0960642	1	1	Up	n.s.	1.01744
AMIGO1	0.030451	0.0162732	1.87124	0.0613183	1	1	Up	n.s.	1.21241
AMIGO2	0.0208289	0.00737786	2.82316	0.00475713	0.36841	1	Up	n.s.	2.32265
AMN	0.0142135	0.015341	0.926501	0.35419	1	1	Up	n.s.	0.450764
AMOTL2	0.0428143	0.0154853	2.76483	0.00569754	0.414098	1	Up	n.s.	2.24431
ANG	0.00841376	0.011003	0.764679	0.444466	1	1	Up	n.s.	0.352161
ANGPTL1	0.00629774	0.00934474	0.673934	0.500356	1	1	Up	n.s.	0.300721
ANGPTL4	0.0249076	0.0149013	1.67151	0.0946277	1	1	Up	n.s.	1.02398
ANKMY2	0.0481252	0.0257335	1.87014	0.0614717	1	1	Up	n.s.	1.21132
ANKRA2	0.0165971	0.0178447	0.930086	0.352332	1	1	Up	n.s.	0.453048
ANP32C	0.00517615	0.0129859	0.398597	0.690192	1	1	Up	n.s.	0.16103
ANXA10	0.0326195	0.0262541	1.24245	0.214075	1	1	Up	n.s.	0.669433
ANXA11	0.00699429	0.0213914	0.326967	0.743694	1	1	Up	n.s.	0.128606
ANXA2	0.043489	0.0231346	1.87982	0.0601391	1	1	Up	n.s.	1.22084
ANXA3	0.00322416	0.0226529	0.142329	0.886821	1	1	Up	n.s.	0.0521641
ANXA4	0.0405019	0.0233511	1.73447	0.0828404	1	1	Up	n.s.	1.08176
ANXA5	0.00125111	0.00972175	0.128692	0.897602	1	1	Up	n.s.	0.0469162
AOC1	0.00744224	0.018117	0.410788	0.681229	1	1	Up	n.s.	0.166707
AP1G2	0.0197914	0.0258789	0.764771	0.444412	1	1	Up	n.s.	0.352214
AP2B1	0.0225149	0.0155903	1.44416	0.1487	1	1	Up	n.s.	0.827688
AP3B1	0.0426096	0.0246939	1.72551	0.084443	1	1	Up	n.s.	1.07344
AP3S2	0.0145265	0.0152924	0.949918	0.342159	1	1	Up	n.s.	0.465772
APBB1IP	0.0090673	0.015052	0.602397	0.546913	1	1	Up	n.s.	0.262082
APCS	0.00855826	0.0119568	0.715762	0.474142	1	1	Up	n.s.	0.324092
APLP1	0.0452501	0.0169157	2.67504	0.00747438	0.503953	1	Up	n.s.	2.12642
APOA2	0.00354289	0.0156457	0.226446	0.820856	1	1	Up	n.s.	0.0857332
APOB	0.0109038	0.00718296	1.51801	0.129018	1	1	Up	n.s.	0.88935
APOBR	0.0316492	0.0135687	2.33251	0.0196785	0.996037	1	Up	n.s.	1.70601
APOE	0.00487187	0.0225724	0.215833	0.829119	1	1	Up	n.s.	0.0813832
APOH	0.013963	0.0115093	1.21319	0.225064	1	1	Up	n.s.	0.647695
APPL2	0.0405693	0.0361016	1.12375	0.261124	1	1	Up	n.s.	0.583153
AREG	0.0310773	0.0147727	2.1037	0.0354092	1	1	Up	n.s.	1.45088
ARFIP1	0.0329627	0.0219834	1.49944	0.133768	1	1	Up	n.s.	0.873649
ARG1	0.0041552	0.0171325	0.242533	0.808368	1	1	Up	n.s.	0.0923908
ARG2	0.0179544	0.0137736	1.30354	0.192399	1	1	Up	n.s.	0.715798
ARHGAP1	0.00156299	0.0149526	0.10453	0.916749	1	1	Up	n.s.	0.0377494
ARHGAP25	0.0237996	0.0194515	1.22354	0.221133	1	1	Up	n.s.	0.655346
ARHGAP30	0.0173081	0.0125569	1.37837	0.168095	1	1	Up	n.s.	0.774446
ARHGAP45	0.0351237	0.0265064	1.3251	0.185145	1	1	Up	n.s.	0.732487
ARHGEF1	0.017997	0.0287955	0.624993	0.531979	1	1	Up	n.s.	0.274106
ARHGEF10	0.0069934	0.0299511	0.233494	0.815379	1	1	Up	n.s.	0.0886407
ARHGEF12	0.0129601	0.0336926	0.384657	0.700493	1	1	Up	n.s.	0.154596
ARHGEF5	0.0465965	0.0237051	1.96567	0.0493429	1	1	Up	n.s.	1.30678
ARID3A	0.00762063	0.0127997	0.595376	0.551595	1	1	Up	n.s.	0.258379
ARL13B	0.0279352	0.0224341	1.24521	0.213061	1	1	Up	n.s.	0.671496
ARL2BP	0.00511853	0.0129834	0.394235	0.693409	1	1	Up	n.s.	0.15901
ARMCX2	0.00338425	0.0197387	0.171453	0.863869	1	1	Up	n.s.	0.0635523
ARNT	0.0232009	0.0120092	1.93193	0.0533736	1	1	Up	n.s.	1.27267
ARNTL	0.0345013	0.0166319	2.07441	0.0380476	1	1	Up	n.s.	1.41967
ARSB	0.0257103	0.0178699	1.43875	0.150227	1	1	Up	n.s.	0.823252
ART3	0.0279253	0.011143	2.50608	0.0122108	0.695776	1	Up	n.s.	1.91325
ART5	0.0524841	0.0201507	2.60458	0.00920187	0.571162	1	Up	n.s.	2.03612
ARTN	0.0183419	0.014316	1.28122	0.200121	1	1	Up	n.s.	0.698708
ASAH1	0.0255118	0.0149591	1.70543	0.0881216	1	1	Up	n.s.	1.05492
ASGR1	0.0163787	0.0102603	1.59632	0.110425	1	1	Up	n.s.	0.956934
ASPN	0.00727012	0.00873672	0.832134	0.405338	1	1	Up	n.s.	0.392183
ASRGL1	0.056197	0.0326657	1.72037	0.0853732	1	1	Up	n.s.	1.06868
ASS1	0.0733258	0.0254859	2.87711	0.00401537	0.321929	1	Up	n.s.	2.39627
ATF4	0.0208473	0.0107956	1.93108	0.0534792	1	1	Up	n.s.	1.27182
ATG16L1	0.0287035	0.0273842	1.04818	0.294563	1	1	Up	n.s.	0.530822
ATOX1	0.0180983	0.0230598	0.78484	0.432551	1	1	Up	n.s.	0.363963
ATP1B1	8.5447e-05	0.0155083	0.00550976	0.995604	1	1	Up	n.s.	0.00191341
ATP1B2	0.00942784	0.010144	0.9294	0.352687	1	1	Up	n.s.	0.452611
ATP1B3	0.00985916	0.0126514	0.779294	0.435811	1	1	Up	n.s.	0.360702
ATP1B4	0.0130728	0.0134146	0.974524	0.329802	1	1	Up	n.s.	0.481747
ATP2B4	0.0268077	0.0202509	1.32378	0.185583	1	1	Up	n.s.	0.731462
ATP5F1D	0.0332482	0.0164138	2.02562	0.0428096	1	1	Up	n.s.	1.36846
ATP5IF1	0.0152692	0.0354499	0.430725	0.66667	1	1	Up	n.s.	0.176089
ATP6AP2	0.0247512	0.0130617	1.89494	0.0581057	1	1	Up	n.s.	1.23578
ATP6V1D	0.0032744	0.00841591	0.389072	0.697224	1	1	Up	n.s.	0.156627
ATP6V1G1	0.00206355	0.0233741	0.0882838	0.929652	1	1	Up	n.s.	0.0316798
ATP6V1G2	0.00674105	0.0309369	0.217897	0.82751	1	1	Up	n.s.	0.0822265
ATRAID	0.00202764	0.00937112	0.216371	0.8287	1	1	Up	n.s.	0.0816028
ATRN	0.018021	0.0054066	3.33315	0.000859386	0.105377	1	Up	n.s.	3.06581
ATXN10	0.0575841	0.0232435	2.47743	0.0132365	0.737423	1	Up	n.s.	1.87823
ATXN2	0.0155023	0.035246	0.439832	0.660061	1	1	Up	n.s.	0.180416
ATXN2L	0.0152693	0.0153015	0.997901	0.318333	1	1	Up	n.s.	0.497119
AXIN1	0.0663202	0.0311008	2.13243	0.0329766	1	1	Up	n.s.	1.48179
AXL	0.0246325	0.00885742	2.781	0.00542116	0.401658	1	Up	n.s.	2.26591
AZI2	0.000687689	0.0180259	0.03815	0.969568	1	1	Up	n.s.	0.0134216
AZU1	0.0078796	0.0255811	0.308024	0.758065	1	1	Up	n.s.	0.120293
B2M	0.00196083	0.0103123	0.190145	0.849196	1	1	Up	n.s.	0.0709919
B3GAT3	0.00255095	0.0065396	0.390077	0.696482	1	1	Up	n.s.	0.15709
B3GNT7	0.0156322	0.0118364	1.32068	0.186613	1	1	Up	n.s.	0.729057
B4GALT1	0.0240829	0.00885699	2.71908	0.00654859	0.465365	1	Up	n.s.	2.18385
BABAM1	0.00615323	0.0092835	0.662814	0.507453	1	1	Up	n.s.	0.294604
BACH1	0.00820644	0.0238708	0.343786	0.731009	1	1	Up	n.s.	0.136077
BAG6	0.00980434	0.011869	0.826044	0.408783	1	1	Up	n.s.	0.388507
BAIAP2	0.0344973	0.021171	1.62946	0.103222	1	1	Up	n.s.	0.986227
BAMBI	0.00950643	0.00955935	0.994464	0.320002	1	1	Up	n.s.	0.494848
BANK1	0.0317418	0.0344229	0.922113	0.356474	1	1	Up	n.s.	0.447972
BAP18	0.013803	0.0222023	0.621694	0.534146	1	1	Up	n.s.	0.27234
BATF	0.0180793	0.026976	0.6702	0.502734	1	1	Up	n.s.	0.298662
BAX	0.0421409	0.0289768	1.4543	0.14587	1	1	Up	n.s.	0.836033
BCAM	0.0202863	0.00770823	2.63177	0.00849662	0.553482	1	Up	n.s.	2.07075
BCAN	0.0211763	0.0114908	1.84289	0.0653514	1	1	Up	n.s.	1.18475
BCAT1	0.028697	0.00976772	2.93794	0.0033057	0.282217	1	Up	n.s.	2.48074
BCAT2	0.0105108	0.0172412	0.609631	0.542109	1	1	Up	n.s.	0.265913
BCHE	0.0213302	0.00920342	2.31764	0.0204737	1	1	Up	n.s.	1.6888
BCL2	0.0426458	0.0172089	2.47812	0.0132114	0.737423	1	Up	n.s.	1.87905
BCL2L1	0.0356381	0.0316515	1.12595	0.260191	1	1	Up	n.s.	0.584707
BCL2L15	0.000350997	0.0188666	0.0186042	0.985157	1	1	Up	n.s.	0.00649456
BECN1	0.00371892	0.0197487	0.188312	0.850633	1	1	Up	n.s.	0.0702579
BEX3	0.00373328	0.0150062	0.248782	0.803531	1	1	Up	n.s.	0.0949975
BGN	0.0402919	0.0383317	1.05114	0.2932	1	1	Up	n.s.	0.532836
BHLHE40	0.0142314	0.0226273	0.628947	0.529387	1	1	Up	n.s.	0.276227
BHMT2	0.00128428	0.00824635	0.155739	0.876239	1	1	Up	n.s.	0.0573773
BID	0.0371313	0.021936	1.69271	0.0905168	1	1	Up	n.s.	1.04327
BIRC2	0.0156504	0.0204624	0.764835	0.444373	1	1	Up	n.s.	0.352252
BLMH	0.0278863	0.0103301	2.69953	0.00694594	0.480777	1	Up	n.s.	2.15827
BLNK	0.00464593	0.0126575	0.36705	0.713584	1	1	Up	n.s.	0.146555
BLOC1S2	0.0267223	0.0235347	1.13544	0.256197	1	1	Up	n.s.	0.591426
BLOC1S3	0.0035499	0.013084	0.271317	0.786148	1	1	Up	n.s.	0.104496
BMP10	0.0147996	0.00926236	1.59782	0.11009	1	1	Up	n.s.	0.958251
BMP4	0.0359718	0.0148744	2.41837	0.0155937	0.83414	1	Up	n.s.	1.80705
BMPER	0.000690141	0.00747066	0.0923802	0.926396	1	1	Up	n.s.	0.0332031
BNIP2	0.00661239	0.0108669	0.60849	0.542866	1	1	Up	n.s.	0.265307
BPIFA2	0.00816828	0.0357836	0.228269	0.819438	1	1	Up	n.s.	0.0864837
BPIFB1	0.0559683	0.0211168	2.65041	0.00804193	0.53359	1	Up	n.s.	2.09464
BRAP	0.0253942	0.0350137	0.725265	0.468293	1	1	Up	n.s.	0.329482
BRD1	0.00928291	0.0097197	0.955061	0.339552	1	1	Up	n.s.	0.469094
BRD2	0.00538858	0.0109763	0.49093	0.623479	1	1	Up	n.s.	0.205178
BRDT	0.00846689	0.0117798	0.718765	0.47229	1	1	Up	n.s.	0.325792
BRK1	0.0270113	0.0144277	1.87218	0.0611875	1	1	Up	n.s.	1.21334
BRME1	0.0109651	0.0132518	0.827442	0.407991	1	1	Up	n.s.	0.389349
BRSK2	0.0156232	0.0122908	1.27112	0.203691	1	1	Up	n.s.	0.691027
BSND	0.0160823	0.0108792	1.47827	0.139343	1	1	Up	n.s.	0.855914
BTN2A1	0.0188017	0.00841765	2.23361	0.0255134	1	1	Up	n.s.	1.59323
BTN3A2	0.0405369	0.0121676	3.33156	0.000864236	0.105455	1	Up	n.s.	3.06337
BTNL10	0.000844378	0.0128415	0.0657538	0.947574	1	1	Up	n.s.	0.0233868
C19ORF12	0.0479137	0.0213475	2.24447	0.0248066	1	1	Up	n.s.	1.60543
C1QBP	0.0494941	0.0215162	2.30031	0.0214352	1	1	Up	n.s.	1.66887
C1QL2	0.0289118	0.0138165	2.09256	0.0363947	1	1	Up	n.s.	1.43896
C1QTNF1	0.0327024	0.0138295	2.36468	0.0180492	0.938644	1	Up	n.s.	1.74354
C2	0.0185756	0.00759855	2.44462	0.0145037	0.799119	1	Up	n.s.	1.83852
C2ORF69	0.0266376	0.018573	1.43421	0.15152	1	1	Up	n.s.	0.819531
C3	0.011731	0.0152784	0.767812	0.442603	1	1	Up	n.s.	0.353986
C7	0.0157075	0.0102696	1.52951	0.126146	1	1	Up	n.s.	0.899127
C7ORF50	0.0053116	0.00748642	0.709498	0.478019	1	1	Up	n.s.	0.320555
CA11	0.0045045	0.0103084	0.436974	0.662132	1	1	Up	n.s.	0.179056
CA12	0.032719	0.0104526	3.13023	0.00174767	0.176991	1	Up	n.s.	2.75754
CA13	0.0381274	0.033585	1.13525	0.256276	1	1	Up	n.s.	0.591292
CA4	0.00635941	0.00779193	0.816153	0.414416	1	1	Up	n.s.	0.382563
CA5A	0.0449617	0.0302108	1.48826	0.136687	1	1	Up	n.s.	0.864271
CA7	0.0294387	0.0109448	2.68975	0.00715327	0.487986	1	Up	n.s.	2.1455
CA8	0.0016245	0.00840488	0.19328	0.84674	1	1	Up	n.s.	0.0722497
CA9	0.0376826	0.014879	2.5326	0.011325	0.661886	1	Up	n.s.	1.94596
CABP2	0.0721878	0.0208099	3.46892	0.000523068	0.0692285	1	Up	n.s.	3.28144
CACNA1C	0.0113194	0.0103298	1.0958	0.273173	1	1	Up	n.s.	0.563562
CACNA1H	0.00462806	0.0185024	0.250133	0.802485	1	1	Up	n.s.	0.0955629
CACNB1	0.0350034	0.0189942	1.84284	0.0653587	1	1	Up	n.s.	1.1847
CACNB3	0.0450044	0.0270472	1.66392	0.0961351	1	1	Up	n.s.	1.01712
CACYBP	0.0432268	0.032979	1.31074	0.189954	1	1	Up	n.s.	0.721352
CADPS	0.0221429	0.0136199	1.62577	0.104005	1	1	Up	n.s.	0.982944
CALB1	0.0248048	0.0140047	1.77118	0.0765367	1	1	Up	n.s.	1.11613
CALB2	0.00999414	0.0101649	0.983204	0.325512	1	1	Up	n.s.	0.487434
CALCOCO1	0.0967131	0.0339438	2.84922	0.00438445	0.345974	1	Up	n.s.	2.35809
CALCOCO2	0.053037	0.024801	2.13851	0.0324813	1	1	Up	n.s.	1.48837
CAMLG	0.00423917	0.0173345	0.244551	0.806805	1	1	Up	n.s.	0.0932312
CAMSAP1	0.0532779	0.0348069	1.53067	0.125858	1	1	Up	n.s.	0.90012
CASC3	0.00215994	0.0135258	0.15969	0.873126	1	1	Up	n.s.	0.0589231
CASP2	0.0713179	0.0219933	3.2427	0.00118477	0.135325	1	Up	n.s.	2.92637
CASP3	0.0451431	0.0283282	1.59357	0.111038	1	1	Up	n.s.	0.95453
CASP4	0.0952983	0.0536328	1.77687	0.0755971	1	1	Up	n.s.	1.1215
CASP7	5.12657e-05	0.0267302	0.00191789	0.99847	1	1	Up	n.s.	0.000665087
CASP9	0.0204083	0.0199357	1.02371	0.30598	1	1	Up	n.s.	0.514308
CBLIF	0.062107	0.0236571	2.6253	0.00865976	0.55543	1	Up	n.s.	2.06249
CBLN1	0.0152976	0.0305641	0.500507	0.616721	1	1	Up	n.s.	0.209912
CBLN4	0.00599695	0.0102977	0.58236	0.560327	1	1	Up	n.s.	0.251559
CBX2	0.00906452	0.0127612	0.710321	0.477509	1	1	Up	n.s.	0.321019
CCDC134	0.0133919	0.0155896	0.859029	0.390329	1	1	Up	n.s.	0.408569
CCDC50	0.00659052	0.0243385	0.270786	0.786557	1	1	Up	n.s.	0.10427
CCDC80	0.0146766	0.0115916	1.26614	0.205468	1	1	Up	n.s.	0.687257
CCER2	0.0640399	0.0198745	3.22222	0.00127297	0.144084	1	Up	n.s.	2.89518
CCL15	0.0142958	0.014071	1.01598	0.309643	1	1	Up	n.s.	0.509139
CCL16	0.0469314	0.0173952	2.69796	0.00697895	0.480919	1	Up	n.s.	2.15621
CCL17	0.0424264	0.0296281	1.43196	0.15216	1	1	Up	n.s.	0.817699
CCL18	0.0368512	0.0232981	1.58172	0.113719	1	1	Up	n.s.	0.944167
CCL19	0.0739574	0.0396093	1.86717	0.0618833	1	1	Up	n.s.	1.20843
CCL20	0.0616006	0.028631	2.15154	0.0314384	1	1	Up	n.s.	1.50254
CCL21	0.00482239	0.0134	0.35988	0.718939	1	1	Up	n.s.	0.143308
CCL22	0.0316506	0.0173098	1.82847	0.0674848	1	1	Up	n.s.	1.17079
CCL24	0.0534858	0.026528	2.0162	0.0437844	1	1	Up	n.s.	1.35868
CCL26	0.00096676	0.0292	0.0331082	0.973588	1	1	Up	n.s.	0.0116246
CCL27	0.0548411	0.0195754	2.80153	0.00508799	0.385675	1	Up	n.s.	2.29345
CCL28	0.0551021	0.0189923	2.90129	0.00371788	0.301949	1	Up	n.s.	2.4297
CCL3	0.0404332	0.0199344	2.02832	0.0425329	1	1	Up	n.s.	1.37127
CCL4	0.0264635	0.0212993	1.24246	0.214073	1	1	Up	n.s.	0.669439
CCL7	0.0114529	0.0191929	0.596728	0.550692	1	1	Up	n.s.	0.259091
CCN3	0.0211163	0.0110086	1.91816	0.0550962	1	1	Up	n.s.	1.25888
CCN5	0.0241038	0.0130065	1.85321	0.0638581	1	1	Up	n.s.	1.19478
CCND2	0.0063397	0.0117934	0.537565	0.59088	1	1	Up	n.s.	0.228501
CD101	0.00980402	0.0137924	0.710829	0.477194	1	1	Up	n.s.	0.321305
CD14	0.0454768	0.0133058	3.41782	0.000631761	0.0810414	1	Up	n.s.	3.19945
CD164	0.0174413	0.00859751	2.02865	0.0424994	1	1	Up	n.s.	1.37162
CD164L2	0.0189645	0.0115926	1.63591	0.101866	1	1	Up	n.s.	0.991972
CD177	0.0362663	0.0407453	0.890074	0.373431	1	1	Up	n.s.	0.42779
CD2	0.00195092	0.0123603	0.157838	0.874586	1	1	Up	n.s.	0.0581977
CD200	0.0126904	0.0085409	1.48584	0.137327	1	1	Up	n.s.	0.862245
CD200R1	0.0227777	0.0112256	2.02909	0.0424541	1	1	Up	n.s.	1.37208
CD207	0.0257738	0.0125246	2.05784	0.0396103	1	1	Up	n.s.	1.40219
CD209	0.0301469	0.0124349	2.42437	0.0153385	0.832629	1	Up	n.s.	1.81422
CD22	0.0148591	0.0136821	1.08603	0.277472	1	1	Up	n.s.	0.556781
CD244	0.0227786	0.00873206	2.60862	0.00909342	0.569635	1	Up	n.s.	2.04127
CD274	0.0272016	0.0109444	2.48544	0.0129424	0.725887	1	Up	n.s.	1.88798
CD276	0.0111441	0.0114755	0.971119	0.331493	1	1	Up	n.s.	0.479525
CD28	0.0309881	0.0118294	2.6196	0.00880605	0.559079	1	Up	n.s.	2.05522
CD300A	0.0253518	0.00976785	2.59544	0.0094503	0.584772	1	Up	n.s.	2.02455
CD300C	0.0334802	0.0112411	2.97837	0.00289922	0.259007	1	Up	n.s.	2.53772
CD300E	0.013707	0.0136254	1.00599	0.314424	1	1	Up	n.s.	0.502484
CD300LF	0.024696	0.0193654	1.27526	0.202222	1	1	Up	n.s.	0.694171
CD300LG	0.0292064	0.0119875	2.43642	0.014837	0.8139	1	Up	n.s.	1.82865
CD302	0.0025977	0.00997705	0.260367	0.794582	1	1	Up	n.s.	0.0998615
CD33	0.0349827	0.0254848	1.37269	0.169856	1	1	Up	n.s.	0.76992
CD34	0.00823229	0.00779762	1.05574	0.29109	1	1	Up	n.s.	0.535973
CD36	0.0141386	0.0146079	0.967872	0.333114	1	1	Up	n.s.	0.477408
CD38	0.0139022	0.0102605	1.35492	0.17545	1	1	Up	n.s.	0.755847
CD3D	0.00355417	0.0109892	0.323423	0.746376	1	1	Up	n.s.	0.127042
CD3E	0.0346988	0.0112362	3.08814	0.00201543	0.197704	1	Up	n.s.	2.69563
CD4	0.00467472	0.00975189	0.479366	0.631681	1	1	Up	n.s.	0.199502
CD40	0.0266909	0.0161386	1.65385	0.0981644	1	1	Up	n.s.	1.00805
CD46	0.0205209	0.00920799	2.22859	0.0258453	1	1	Up	n.s.	1.58762
CD48	0.0201738	0.00956073	2.11007	0.0348576	1	1	Up	n.s.	1.4577
CD55	0.00582942	0.00833606	0.699302	0.484367	1	1	Up	n.s.	0.314826
CD58	0.00798634	0.0056686	1.40887	0.158879	1	1	Up	n.s.	0.798935
CD59	0.00244539	0.00751001	0.325617	0.744716	1	1	Up	n.s.	0.12801
CD5L	0.0526097	0.0149542	3.51806	0.000435149	0.060472	1	Up	n.s.	3.36136
CD6	0.0401226	0.0171506	2.33943	0.0193168	0.982107	1	Up	n.s.	1.71406
CD69	0.0116417	0.0282533	0.412048	0.680306	1	1	Up	n.s.	0.167296
CD70	0.0233265	0.0137509	1.69636	0.0898236	1	1	Up	n.s.	1.04661
CD72	0.0224834	0.0140651	1.59852	0.109934	1	1	Up	n.s.	0.95887
CD74	0.0192102	0.0113614	1.69083	0.0908744	1	1	Up	n.s.	1.04156
CD79B	0.0043898	0.0144022	0.3048	0.76052	1	1	Up	n.s.	0.11889
CD83	0.0161696	0.0112552	1.43663	0.150829	1	1	Up	n.s.	0.821516
CD86	0.0328285	0.00945021	3.47384	0.000513563	0.0683321	1	Up	n.s.	3.28941
CD93	0.0209625	0.0100332	2.08931	0.0366851	1	1	Up	n.s.	1.43551
CD99	0.00448467	0.00628676	0.713352	0.475631	1	1	Up	n.s.	0.32273
CD99L2	0.00167048	0.00795346	0.210032	0.833643	1	1	Up	n.s.	0.0790198
CDA	0.00637019	0.0154865	0.411339	0.680826	1	1	Up	n.s.	0.166964
CDAN1	0.00478548	0.00732319	0.653469	0.513457	1	1	Up	n.s.	0.289496
CDC123	0.037544	0.0205939	1.82306	0.0683006	1	1	Up	n.s.	1.16558
CDC27	0.0083754	0.0197686	0.423671	0.671807	1	1	Up	n.s.	0.172755
CDC37	0.00228472	0.027019	0.0845598	0.932612	1	1	Up	n.s.	0.0302991
CDC42BPB	0.0552974	0.0333419	1.6585	0.0972244	1	1	Up	n.s.	1.01222
CDH1	0.0278355	0.0129553	2.14859	0.0316722	1	1	Up	n.s.	1.49932
CDH15	0.022042	0.018816	1.17145	0.241424	1	1	Up	n.s.	0.617219
CDH22	0.0142746	0.00902814	1.58113	0.113856	1	1	Up	n.s.	0.943644
CDH23	0.0148476	0.00847229	1.75249	0.0796963	1	1	Up	n.s.	1.09856
CDH3	0.0318279	0.0114844	2.77142	0.00558332	0.409568	1	Up	n.s.	2.25311
CDH4	0.0427069	0.015097	2.82882	0.00467412	0.364237	1	Up	n.s.	2.3303
CDH6	0.0129815	0.012219	1.06241	0.288055	1	1	Up	n.s.	0.540525
CDHR1	0.0166265	0.0138921	1.19684	0.231376	1	1	Up	n.s.	0.635681
CDHR2	0.0315419	0.0254489	1.23942	0.215195	1	1	Up	n.s.	0.667168
CDK1	0.0138733	0.0117308	1.18264	0.23696	1	1	Up	n.s.	0.625326
CDK5RAP3	0.0264734	0.0187899	1.40891	0.158868	1	1	Up	n.s.	0.798964
CDKL5	0.00328535	0.0168979	0.194423	0.845846	1	1	Up	n.s.	0.0727089
CDKN1A	0.103785	0.0343909	3.0178	0.00254741	0.233766	1	Up	n.s.	2.5939
CDKN2D	0.101727	0.0302309	3.365	0.000766008	0.0958859	1	Up	n.s.	3.11577
CDON	0.022557	0.00865774	2.60542	0.00917896	0.571158	1	Up	n.s.	2.03721
CDSN	0.0171032	0.0137549	1.24343	0.213717	1	1	Up	n.s.	0.670161
CEACAM18	0.0208681	0.0219805	0.949391	0.342427	1	1	Up	n.s.	0.465432
CEACAM21	0.0192184	0.0271747	0.707218	0.479434	1	1	Up	n.s.	0.319271
CEACAM3	0.000585318	0.0154436	0.0379004	0.969767	1	1	Up	n.s.	0.0133325
CEACAM8	0.0161371	0.0162812	0.991148	0.321618	1	1	Up	n.s.	0.49266
CEBPA	0.02262	0.0120824	1.87215	0.061192	1	1	Up	n.s.	1.21331
CELSR2	0.00532498	0.0092165	0.577766	0.563425	1	1	Up	n.s.	0.249164
CEMIP2	0.00614775	0.0107221	0.57337	0.566397	1	1	Up	n.s.	0.246879
CENPJ	0.030307	0.0226152	1.34011	0.180215	1	1	Up	n.s.	0.744208
CEP112	0.00120336	0.0144384	0.0833442	0.933578	1	1	Up	n.s.	0.0298493
CEP170	0.0246768	0.0249624	0.98856	0.322884	1	1	Up	n.s.	0.490954
CEP290	0.0106476	0.0167513	0.635627	0.525023	1	1	Up	n.s.	0.279822
CEP350	0.0140607	0.0118617	1.18539	0.235869	1	1	Up	n.s.	0.627329
CEP43	0.0324093	0.0224396	1.44429	0.148664	1	1	Up	n.s.	0.827795
CERT	0.0226206	0.0197438	1.14571	0.251922	1	1	Up	n.s.	0.598734
CES1	0.0693428	0.0275035	2.52124	0.0116973	0.673162	1	Up	n.s.	1.93191
CFH	0.0115707	0.00852015	1.35804	0.174459	1	1	Up	n.s.	0.758308
CFHR2	0.00924693	0.0180966	0.510977	0.60937	1	1	Up	n.s.	0.215119
CFHR4	0.00738475	0.0230323	0.320625	0.748496	1	1	Up	n.s.	0.125811
CFHR5	0.00758104	0.0133732	0.566885	0.570795	1	1	Up	n.s.	0.24352
CFP	0.0105444	0.00751316	1.40346	0.160486	1	1	Up	n.s.	0.794562
CGA	0.0328534	0.0256272	1.28197	0.199858	1	1	Up	n.s.	0.699279
CGB3_CGB5_CGB8	0.00825763	0.0134915	0.612061	0.540501	1	1	Up	n.s.	0.267204
CGN	0.0246181	0.0126695	1.9431	0.0520101	1	1	Up	n.s.	1.28391
CGREF1	0.00809884	0.0137541	0.588832	0.555976	1	1	Up	n.s.	0.254944
CHCHD6	0.00730963	0.00916758	0.797335	0.425261	1	1	Up	n.s.	0.371345
CHEK2	0.0122562	0.0107148	1.14386	0.252688	1	1	Up	n.s.	0.597415
CHGA	0.0569992	0.0277009	2.05767	0.0396278	1	1	Up	n.s.	1.402
CHI3L1	0.0587521	0.0256369	2.2917	0.0219272	1	1	Up	n.s.	1.65902
CHIT1	0.0693556	0.0492586	1.40799	0.15914	1	1	Up	n.s.	0.79822
CHM	0.0146832	0.0195109	0.752566	0.451715	1	1	Up	n.s.	0.345135
CHMP1A	0.0370634	0.0252444	1.46818	0.14206	1	1	Up	n.s.	0.847527
CHMP6	0.0087451	0.0180755	0.48381	0.628523	1	1	Up	n.s.	0.201679
CHP1	0.00881394	0.0235632	0.374055	0.708365	1	1	Up	n.s.	0.149743
CHRDL1	0.0156506	0.0101742	1.53826	0.12399	1	1	Up	n.s.	0.906613
CHRDL2	0.0547787	0.0173409	3.15893	0.0015844	0.167937	1	Up	n.s.	2.80014
CILP	0.041134	0.0176686	2.32809	0.0199119	1	1	Up	n.s.	1.70089
CINP	0.0198125	0.0140733	1.40781	0.159194	1	1	Up	n.s.	0.798074
CIRBP	0.0860134	0.0305913	2.8117	0.00493022	0.377144	1	Up	n.s.	2.30713
CKMT1A_CKMT1B	0.0397958	0.0216203	1.84067	0.0656763	1	1	Up	n.s.	1.18259
CLASP1	0.0386638	0.0233264	1.65752	0.0974224	1	1	Up	n.s.	1.01134
CLEC10A	0.0248996	0.0117491	2.11927	0.0340725	1	1	Up	n.s.	1.4676
CLEC11A	0.0218943	0.0154149	1.42033	0.155516	1	1	Up	n.s.	0.808224
CLEC12A	0.00766136	0.0064824	1.18187	0.237263	1	1	Up	n.s.	0.62477
CLEC14A	0.0161726	0.010145	1.59414	0.110911	1	1	Up	n.s.	0.955027
CLEC1A	0.0239481	0.0106058	2.25803	0.0239479	1	1	Up	n.s.	1.62073
CLEC2L	0.0248709	0.0163769	1.51866	0.128855	1	1	Up	n.s.	0.8899
CLEC3B	0.00672007	0.00694258	0.96795	0.333075	1	1	Up	n.s.	0.477458
CLEC4M	0.0244528	0.0154227	1.58551	0.112857	1	1	Up	n.s.	0.947473
CLEC5A	0.00457673	0.00959934	0.476776	0.633524	1	1	Up	n.s.	0.198237
CLEC7A	0.0240234	0.0191277	1.25595	0.209141	1	1	Up	n.s.	0.679561
CLGN	0.0119655	0.0143429	0.834248	0.404146	1	1	Up	n.s.	0.393462
CLIP2	0.0753449	0.0366547	2.05553	0.039833	1	1	Up	n.s.	1.39976
CLMP	0.0146137	0.00733209	1.99312	0.046254	1	1	Up	n.s.	1.33485
CLPS	0.0101376	0.022583	0.448906	0.653502	1	1	Up	n.s.	0.184753
CLSTN1	0.00204814	0.0166391	0.123092	0.902035	1	1	Up	n.s.	0.0447768
CLTA	0.0159929	0.0151454	1.05596	0.290992	1	1	Up	n.s.	0.536119
CLUL1	0.0185896	0.0148109	1.25513	0.209437	1	1	Up	n.s.	0.678948
CMC1	0.0157501	0.0289778	0.543523	0.586773	1	1	Up	n.s.	0.23153
CMIP	0.0601139	0.026531	2.2658	0.0234685	1	1	Up	n.s.	1.62951
CNGB3	0.0112013	0.017342	0.645908	0.518342	1	1	Up	n.s.	0.285383
CNP	0.0106548	0.0257412	0.413919	0.678935	1	1	Up	n.s.	0.168172
CNPY2	0.0274556	0.0193332	1.42013	0.155576	1	1	Up	n.s.	0.808058
CNPY4	7.50788e-05	0.0242723	0.00309319	0.997532	1	1	Up	n.s.	0.00107316
CNTF	0.00537708	0.0108718	0.49459	0.620892	1	1	Up	n.s.	0.206984
CNTN1	0.00199762	0.00880906	0.226768	0.820605	1	1	Up	n.s.	0.085866
CNTN2	0.0277485	0.0143889	1.92846	0.0538032	1	1	Up	n.s.	1.26919
CNTN3	0.0096648	0.0108322	0.892227	0.372276	1	1	Up	n.s.	0.429135
CNTN4	0.014958	0.00772694	1.93582	0.052895	1	1	Up	n.s.	1.27659
CNTN5	0.0278918	0.0121181	2.30166	0.0213585	1	1	Up	n.s.	1.67043
CNTNAP2	0.0306782	0.0133336	2.30082	0.0214057	1	1	Up	n.s.	1.66947
CNTNAP4	0.0586619	0.0332726	1.76307	0.077896	1	1	Up	n.s.	1.10848
COL18A1	0.0117907	0.00764097	1.5431	0.122814	1	1	Up	n.s.	0.910753
COL1A1	0.00833559	0.00804437	1.0362	0.300113	1	1	Up	n.s.	0.522715
COL24A1	0.00853567	0.0179131	0.476505	0.633717	1	1	Up	n.s.	0.198104
COL28A1	0.0750428	0.0243803	3.07801	0.00208517	0.203747	1	Up	n.s.	2.68086
COL3A1	0.00166064	0.00743149	0.22346	0.823178	1	1	Up	n.s.	0.084506
COL4A4	0.0213567	0.0167219	1.27717	0.20155	1	1	Up	n.s.	0.695616
COL6A3	0.0112915	0.01192	0.947276	0.343503	1	1	Up	n.s.	0.46407
COL9A2	0.0232881	0.0144134	1.61573	0.10616	1	1	Up	n.s.	0.974039
COLEC12	0.0231459	0.00887298	2.60858	0.00909443	0.569635	1	Up	n.s.	2.04122
COMMD9	0.00278615	0.0126898	0.219558	0.826216	1	1	Up	n.s.	0.0829063
COMP	0.0215653	0.0109252	1.9739	0.048399	1	1	Up	n.s.	1.31516
COMT	0.030137	0.0271827	1.10868	0.267572	1	1	Up	n.s.	0.572559
COPB2	0.0192592	0.0137236	1.40337	0.160514	1	1	Up	n.s.	0.794486
COPE	0.0223068	0.0150626	1.48094	0.138629	1	1	Up	n.s.	0.858147
CORO1A	0.0396403	0.0294698	1.34512	0.178594	1	1	Up	n.s.	0.748133
COX5B	0.0168479	0.022421	0.751434	0.452395	1	1	Up	n.s.	0.344482
COX6B1	0.00616887	0.0103591	0.595505	0.551509	1	1	Up	n.s.	0.258447
CPA1	0.00799565	0.0193715	0.412753	0.67979	1	1	Up	n.s.	0.167626
CPA4	0.0079676	0.0138991	0.573245	0.566482	1	1	Up	n.s.	0.246814
CPB2	0.00522651	0.00724679	0.721218	0.470779	1	1	Up	n.s.	0.327183
CPLX2	0.00348437	0.0100097	0.348101	0.727766	1	1	Up	n.s.	0.138008
CPTP	0.00214797	0.0128108	0.16767	0.866844	1	1	Up	n.s.	0.062059
CR1	0.0204626	0.0115599	1.77013	0.0767122	1	1	Up	n.s.	1.11514
CR2	0.00857314	0.015013	0.571049	0.567969	1	1	Up	n.s.	0.245675
CRACR2A	0.00442101	0.0281367	0.157126	0.875146	1	1	Up	n.s.	0.0579194
CRADD	0.00165527	0.0243677	0.0679289	0.945842	1	1	Up	n.s.	0.0241812
CREB3	0.0198074	0.0176921	1.11956	0.262907	1	1	Up	n.s.	0.580198
CREBZF	0.0169827	0.00834656	2.0347	0.0418873	1	1	Up	n.s.	1.37792
CRELD1	0.0112265	0.0124866	0.89908	0.368615	1	1	Up	n.s.	0.433427
CRELD2	0.021469	0.0168423	1.2747	0.20242	1	1	Up	n.s.	0.693746
CRH	0.00890355	0.0283084	0.31452	0.753128	1	1	Up	n.s.	0.123131
CRHBP	0.0235155	0.00924415	2.54383	0.0109675	0.649574	1	Up	n.s.	1.95989
CRHR1	0.0152675	0.0197328	0.773711	0.439106	1	1	Up	n.s.	0.357431
CRIM1	0.00298417	0.00653724	0.456488	0.648041	1	1	Up	n.s.	0.188398
CRISP2	0.00365306	0.0185962	0.196441	0.844266	1	1	Up	n.s.	0.0735207
CRISP3	0.0140271	0.00861154	1.62888	0.103346	1	1	Up	n.s.	0.985705
CRKL	0.0333979	0.0342682	0.974605	0.329761	1	1	Up	n.s.	0.481801
CRLF1	0.0105492	0.00847643	1.24454	0.213307	1	1	Up	n.s.	0.670995
CRNN	0.0601655	0.0215154	2.7964	0.00516955	0.390673	1	Up	n.s.	2.28655
CRX	0.0670882	0.034421	1.94905	0.0512949	1	1	Up	n.s.	1.28993
CRYBB1	0.0566976	0.0209314	2.70873	0.0067567	0.476347	1	Up	n.s.	2.17027
CRYBB2	0.0333459	0.0216502	1.54021	0.123515	1	1	Up	n.s.	0.90828
CRYGD	0.107564	0.0308069	3.49156	0.000480685	0.0649947	1	Up	n.s.	3.31814
CRYZL1	0.042892	0.0294483	1.45652	0.145257	1	1	Up	n.s.	0.837864
CSDE1	0.0799694	0.0384063	2.0822	0.0373303	1	1	Up	n.s.	1.42794
CSF2RA	0.0545279	0.0196099	2.78063	0.00542731	0.401658	1	Up	n.s.	2.26542
CSF2RB	0.0142211	0.0137382	1.03515	0.300607	1	1	Up	n.s.	0.522002
CSF3	0.0111479	0.0158889	0.701611	0.482925	1	1	Up	n.s.	0.31612
CSF3R	0.0168423	0.00995534	1.69178	0.0906945	1	1	Up	n.s.	1.04242
CSNK1D	0.00746817	0.0204327	0.365501	0.714739	1	1	Up	n.s.	0.145852
CSPG5	0.00593792	0.0157176	0.377789	0.705589	1	1	Up	n.s.	0.151448
CST1	0.0119105	0.0335861	0.354627	0.722871	1	1	Up	n.s.	0.140939
CST3	0.00717353	0.00950268	0.754896	0.450315	1	1	Up	n.s.	0.346484
CST7	0.0531056	0.0303064	1.75229	0.0797295	1	1	Up	n.s.	1.09838
CTAG1A_CTAG1B	0.0100483	0.0158139	0.635407	0.525166	1	1	Up	n.s.	0.279703
CTHRC1	0.00982417	0.00932933	1.05304	0.292328	1	1	Up	n.s.	0.53413
CTLA4	2.8107e-05	0.00944525	0.00297578	0.997626	1	1	Up	n.s.	0.00103238
CTNNA1	0.0212142	0.0112229	1.89025	0.0587307	1	1	Up	n.s.	1.23113
CTRC	0.039118	0.0204961	1.90856	0.0563243	1	1	Up	n.s.	1.2493
CTSD	0.00535399	0.0135836	0.394151	0.693472	1	1	Up	n.s.	0.158971
CTSV	0.0337912	0.0133731	2.5268	0.0115137	0.669784	1	Up	n.s.	1.93879
CUZD1	0.00381169	0.0120828	0.315464	0.752411	1	1	Up	n.s.	0.123545
CX3CL1	0.00557148	0.010763	0.517654	0.604702	1	1	Up	n.s.	0.218459
CXADR	0.00149822	0.016406	0.0913212	0.927238	1	1	Up	n.s.	0.0328089
CXCL10	0.0520315	0.0217253	2.39497	0.0166254	0.868903	1	Up	n.s.	1.77923
CXCL13	0.0365438	0.019809	1.84481	0.0650715	1	1	Up	n.s.	1.18661
CXCL16	0.0103918	0.0076711	1.35467	0.175529	1	1	Up	n.s.	0.755651
CXCL17	0.0324183	0.0159448	2.03316	0.0420411	1	1	Up	n.s.	1.37633
CXCL3	0.0321518	0.0304572	1.05564	0.291139	1	1	Up	n.s.	0.535899
CXCL9	0.0210204	0.0213426	0.984903	0.324676	1	1	Up	n.s.	0.488549
CYB5R2	0.0116739	0.0179468	0.650473	0.51539	1	1	Up	n.s.	0.287864
CYTH3	0.00183107	0.0234351	0.0781338	0.937722	1	1	Up	n.s.	0.0279259
CYTL1	0.00680753	0.00770503	0.883518	0.376961	1	1	Up	n.s.	0.423703
DAAM1	0.0403827	0.0265928	1.51856	0.128882	1	1	Up	n.s.	0.889809
DAB2	0.01443	0.0359094	0.401843	0.687801	1	1	Up	n.s.	0.162537
DAG1	0.0352997	0.0154067	2.2912	0.0219561	1	1	Up	n.s.	1.65845
DAND5	0.016604	0.0178497	0.930214	0.352266	1	1	Up	n.s.	0.45313
DAPK2	0.0231344	0.0178617	1.29519	0.19526	1	1	Up	n.s.	0.709386
DAPP1	0.0438043	0.0387229	1.13122	0.257966	1	1	Up	n.s.	0.588438
DARS1	0.00808868	0.0234714	0.344618	0.730383	1	1	Up	n.s.	0.136449
DBI	0.0303028	0.0254231	1.19194	0.233291	1	1	Up	n.s.	0.632102
DBN1	0.0310797	0.0165903	1.87336	0.0610252	1	1	Up	n.s.	1.21449
DBNL	0.0441314	0.0299313	1.47442	0.140374	1	1	Up	n.s.	0.852713
DCBLD2	0.0186589	0.0112225	1.66263	0.0963921	1	1	Up	n.s.	1.01596
DCC	0.0132184	0.00716134	1.8458	0.0649288	1	1	Up	n.s.	1.18756
DCLRE1C	0.00412401	0.00998407	0.41306	0.679565	1	1	Up	n.s.	0.167769
DCTD	0.0181613	0.030333	0.598733	0.549354	1	1	Up	n.s.	0.260147
DCTN6	0.00763545	0.0230616	0.331089	0.740578	1	1	Up	n.s.	0.130429
DCTPP1	0.0143225	0.0102149	1.40212	0.160886	1	1	Up	n.s.	0.793482
DCUN1D2	0.0304965	0.025676	1.18774	0.234942	1	1	Up	n.s.	0.629039
DCXR	0.0367487	0.0177406	2.07144	0.0383224	1	1	Up	n.s.	1.41655
DDAH1	0.0315509	0.0144974	2.17632	0.0295361	1	1	Up	n.s.	1.52965
DDC	0.051917	0.0157543	3.29542	0.000983418	0.116035	1	Up	n.s.	3.00726
DDHD2	0.0393609	0.0213365	1.84477	0.0650779	1	1	Up	n.s.	1.18657
DDX25	0.0106551	0.0119883	0.888795	0.374118	1	1	Up	n.s.	0.426991
DDX39A	0.00622564	0.0072826	0.854865	0.39263	1	1	Up	n.s.	0.406016
DDX4	0.0223385	0.0172203	1.29722	0.194562	1	1	Up	n.s.	0.710941
DDX53	0.0147373	0.0113928	1.29356	0.195824	1	1	Up	n.s.	0.708134
DECR1	0.00382502	0.0308947	0.123808	0.901468	1	1	Up	n.s.	0.0450498
DEFA1_DEFA1B	0.000893214	0.0173145	0.0515877	0.958857	1	1	Up	n.s.	0.0182459
DEFB103A_DEFB103B	0.0331527	0.0132784	2.49674	0.0125378	0.709556	1	Up	n.s.	1.90178
DEFB104A_DEFB104B	0.0232523	0.0178114	1.30547	0.191741	1	1	Up	n.s.	0.717286
DEFB116	0.0195729	0.0242187	0.808175	0.418994	1	1	Up	n.s.	0.377792
DEFB4A_DEFB4B	0.0703352	0.0480048	1.46517	0.142881	1	1	Up	n.s.	0.845025
DENR	0.00799599	0.0182836	0.43733	0.661874	1	1	Up	n.s.	0.179225
DGKZ	0.00196338	0.0114264	0.171829	0.863573	1	1	Up	n.s.	0.0637011
DHODH	0.0131901	0.0149902	0.879917	0.378909	1	1	Up	n.s.	0.421465
DHPS	0.00673931	0.0130768	0.515365	0.606301	1	1	Up	n.s.	0.217312
DHRS4L2	0.0174582	0.0150405	1.16075	0.245749	1	1	Up	n.s.	0.609508
DIABLO	0.00771613	0.0353961	0.217994	0.827435	1	1	Up	n.s.	0.0822662
DIPK2B	0.0201141	0.00894903	2.24763	0.0246049	1	1	Up	n.s.	1.60898
DKK4	0.0189518	0.0148908	1.27271	0.203126	1	1	Up	n.s.	0.692236
DLG4	0.0359955	0.0228802	1.57322	0.115676	1	1	Up	n.s.	0.936757
DLGAP5	0.0200785	0.0164819	1.21821	0.22315	1	1	Up	n.s.	0.651403
DLK1	0.0332076	0.0179842	1.84648	0.0648276	1	1	Up	n.s.	1.18824
DLL1	0.0176346	0.00969964	1.81807	0.0690596	1	1	Up	n.s.	1.16078
DLL4	0.000211465	0.027653	0.00764708	0.993899	1	1	Up	n.s.	0.00265792
DMD	0.021808	0.0165544	1.31736	0.187727	1	1	Up	n.s.	0.726474
DMP1	0.00651598	0.0198304	0.328585	0.742471	1	1	Up	n.s.	0.12932
DNAJA1	0.00324772	0.0148102	0.219289	0.826426	1	1	Up	n.s.	0.0827962
DNAJA2	0.010216	0.0265698	0.384497	0.700612	1	1	Up	n.s.	0.154523
DNAJB14	0.0391197	0.0207288	1.88721	0.059138	1	1	Up	n.s.	1.22813
DNAJB6	0.0321369	0.0271295	1.18457	0.236193	1	1	Up	n.s.	0.626734
DNAJB8	0.023109	0.018392	1.25647	0.20895	1	1	Up	n.s.	0.679957
DNAJC21	0.0125941	0.0124073	1.01505	0.310087	1	1	Up	n.s.	0.508516
DNAJC6	0.0561476	0.0271786	2.06587	0.0388463	1	1	Up	n.s.	1.41065
DNER	0.00607119	0.0084378	0.719523	0.471822	1	1	Up	n.s.	0.326222
DNM1	0.00145663	0.0362641	0.0401672	0.96796	1	1	Up	n.s.	0.0141426
DNM3	0.00526357	0.0176116	0.298869	0.765041	1	1	Up	n.s.	0.116315
DNMBP	0.00287912	0.0203027	0.14181	0.887231	1	1	Up	n.s.	0.0519634
DNPEP	0.00391236	0.0185082	0.211385	0.832588	1	1	Up	n.s.	0.0795699
DOC2B	0.0102883	0.0114027	0.902273	0.366917	1	1	Up	n.s.	0.435432
DOCK9	0.0400417	0.0373898	1.07093	0.284208	1	1	Up	n.s.	0.546364
DOK1	0.0455052	0.0435485	1.04493	0.29606	1	1	Up	n.s.	0.52862
DOK2	0.0622701	0.039536	1.57502	0.115257	1	1	Up	n.s.	0.938333
DPEP2	0.0179778	0.00935076	1.9226	0.054536	1	1	Up	n.s.	1.26332
DPP4	0.0302997	0.00955161	3.1722	0.00151378	0.163923	1	Up	n.s.	2.81994
DPT	0.00494635	0.00898894	0.550271	0.582136	1	1	Up	n.s.	0.234976
DPY30	0.0466213	0.0199112	2.34147	0.0192119	0.978765	1	Up	n.s.	1.71643
DRAXIN	0.0275174	0.0137971	1.99444	0.0461098	1	1	Up	n.s.	1.33621
DRG2	0.0103972	0.0182433	0.569919	0.568735	1	1	Up	n.s.	0.24509
DSG2	0.0187935	0.00875247	2.14722	0.0317804	1	1	Up	n.s.	1.49784
DTD1	0.0509486	0.0279298	1.82416	0.0681342	1	1	Up	n.s.	1.16664
DTNB	0.00201807	0.0142967	0.141156	0.887747	1	1	Up	n.s.	0.0517107
DTX2	0.038307	0.0202453	1.89214	0.0584788	1	1	Up	n.s.	1.233
DTX3	0.0096678	0.00775466	1.24671	0.21251	1	1	Up	n.s.	0.67262
DUOX2	0.00356247	0.0231827	0.153669	0.877871	1	1	Up	n.s.	0.0565692
DUSP3	0.0385013	0.0276383	1.39304	0.163614	1	1	Up	n.s.	0.78618
DUT	0.0224972	0.0330168	0.681385	0.495631	1	1	Up	n.s.	0.304841
DXO	0.00466448	0.0145852	0.31981	0.749114	1	1	Up	n.s.	0.125452
DYNC1H1	0.0198765	0.0150301	1.32245	0.186026	1	1	Up	n.s.	0.730426
DYNLT3	0.0130479	0.014057	0.928209	0.353304	1	1	Up	n.s.	0.451851
EBAG9	0.0524158	0.0305784	1.71415	0.0865081	1	1	Up	n.s.	1.06294
EBI3_IL27	0.0103033	0.00990873	1.03982	0.298427	1	1	Up	n.s.	0.525162
ECE1	0.0139299	0.0113986	1.22207	0.221689	1	1	Up	n.s.	0.654257
ECHDC3	0.0745886	0.0240407	3.1026	0.0019195	0.19206	1	Up	n.s.	2.71681
ECHS1	0.0525346	0.0311814	1.6848	0.0920337	1	1	Up	n.s.	1.03605
ECI2	0.0232973	0.0198437	1.17404	0.240385	1	1	Up	n.s.	0.619092
ECM1	0.0103914	0.0117526	0.884181	0.376603	1	1	Up	n.s.	0.424116
ECSCR	0.0241722	0.0163513	1.47831	0.139333	1	1	Up	n.s.	0.855946
EDA2R	0.00291006	0.0122146	0.238245	0.811692	1	1	Up	n.s.	0.0906086
EDAR	0.00440862	0.0294901	0.149495	0.881164	1	1	Up	n.s.	0.0549434
EDEM2	0.00407868	0.0117078	0.348373	0.727561	1	1	Up	n.s.	0.13813
EDN1	0.00197744	0.00959784	0.206029	0.836769	1	1	Up	n.s.	0.0773944
EDNRB	0.0310449	0.0144529	2.14801	0.0317186	1	1	Up	n.s.	1.49869
EEF1D	0.0101862	0.0297973	0.34185	0.732466	1	1	Up	n.s.	0.135213
EFCAB2	0.0039396	0.0111691	0.352723	0.724298	1	1	Up	n.s.	0.140083
EFEMP1	0.00164735	0.010218	0.161221	0.87192	1	1	Up	n.s.	0.0595233
EFHD1	0.00250757	0.011257	0.222756	0.823727	1	1	Up	n.s.	0.0842168
EFNA4	0.0140435	0.00991823	1.41593	0.156804	1	1	Up	n.s.	0.804644
EGF	0.00339977	0.0332543	0.102235	0.91857	1	1	Up	n.s.	0.0368877
EGFLAM	0.0281797	0.00980785	2.87318	0.00406553	0.323874	1	Up	n.s.	2.39088
EGLN1	0.0339484	0.0183322	1.85185	0.0640536	1	1	Up	n.s.	1.19346
EHBP1	0.0311217	0.0241409	1.28917	0.197347	1	1	Up	n.s.	0.70477
EHD3	0.00523718	0.0372888	0.140449	0.888306	1	1	Up	n.s.	0.0514375
EIF1AX	0.0400196	0.0175472	2.28068	0.0225719	1	1	Up	n.s.	1.64643
EIF2AK2	0.0561773	0.0351803	1.59684	0.110309	1	1	Up	n.s.	0.95739
EIF2AK3	0.0092622	0.0214969	0.430862	0.666571	1	1	Up	n.s.	0.176154
EIF2S2	0.0205049	0.0135579	1.51239	0.130442	1	1	Up	n.s.	0.884582
EIF4E	0.0107981	0.02903	0.371964	0.709921	1	1	Up	n.s.	0.14879
EIF4G1	0.069158	0.0322987	2.1412	0.0322626	1	1	Up	n.s.	1.4913
EIF4G3	0.0195386	0.0212939	0.917568	0.35885	1	1	Up	n.s.	0.445087
EIF5	0.00503527	0.0140253	0.359012	0.719588	1	1	Up	n.s.	0.142916
ELAC1	0.0400726	0.0271307	1.47702	0.139676	1	1	Up	n.s.	0.854877
ELAVL4	0.0475768	0.0270905	1.75622	0.0790581	1	1	Up	n.s.	1.10205
ELN	0.0192048	0.0111052	1.72935	0.083753	1	1	Up	n.s.	1.077
ELOB	0.0181801	0.0126074	1.44201	0.149306	1	1	Up	n.s.	0.825924
ENAH	0.0494338	0.0155485	3.17932	0.00147711	0.160647	1	Up	n.s.	2.83059
ENDOU	0.0121761	0.0171687	0.709202	0.478203	1	1	Up	n.s.	0.320388
ENG	0.000615276	0.00555658	0.110729	0.911832	1	1	Up	n.s.	0.0400854
ENO1	0.0266071	0.0252782	1.05257	0.292544	1	1	Up	n.s.	0.533809
ENO3	0.0315688	0.0194435	1.62361	0.104466	1	1	Up	n.s.	0.981027
ENPEP	0.0043495	0.0140711	0.30911	0.75724	1	1	Up	n.s.	0.120767
ENPP6	0.0120191	0.0123727	0.971424	0.331343	1	1	Up	n.s.	0.479723
ENSA	0.0157956	0.0166448	0.948979	0.342637	1	1	Up	n.s.	0.465166
ENTPD2	0.018516	0.0141572	1.30788	0.19092	1	1	Up	n.s.	0.719149
ENTPD5	0.00330512	0.00686368	0.481537	0.630137	1	1	Up	n.s.	0.200565
ENTPD6	0.0131218	0.00876344	1.49733	0.134313	1	1	Up	n.s.	0.871881
ENTR1	0.0113571	0.0193129	0.588059	0.556496	1	1	Up	n.s.	0.254538
EP300	0.010465	0.0098228	1.06538	0.286708	1	1	Up	n.s.	0.54256
EPB41L5	0.000956508	0.0203326	0.0470431	0.962479	1	1	Up	n.s.	0.0166087
EPGN	0.0273742	0.0149879	1.82642	0.0677932	1	1	Up	n.s.	1.16881
EPHA10	0.0273914	0.0208702	1.31246	0.18937	1	1	Up	n.s.	0.722689
EPHA2	0.00702616	0.0100274	0.700696	0.483496	1	1	Up	n.s.	0.315607
EPHA4	0.00537328	0.00911826	0.589288	0.555671	1	1	Up	n.s.	0.255182
EPHB6	0.0272625	0.0100809	2.70438	0.0068455	0.478311	1	Up	n.s.	2.16459
EPHX2	0.0287685	0.0199027	1.44546	0.148336	1	1	Up	n.s.	0.828753
EPN1	0.00350017	0.0136879	0.255712	0.798174	1	1	Up	n.s.	0.0979023
EPO	0.0146974	0.0246174	0.597033	0.550488	1	1	Up	n.s.	0.259252
ERBIN	0.0223119	0.0331406	0.673248	0.500793	1	1	Up	n.s.	0.300342
ERC2	0.000655799	0.0238215	0.0275297	0.978037	1	1	Up	n.s.	0.00964456
ERCC1	0.00307637	0.0105061	0.292817	0.769664	1	1	Up	n.s.	0.113699
EREG	0.00826997	0.025757	0.321077	0.748154	1	1	Up	n.s.	0.126009
ERI1	0.010697	0.0108449	0.986362	0.323961	1	1	Up	n.s.	0.489508
ERP29	0.0524608	0.0380191	1.37985	0.167639	1	1	Up	n.s.	0.775624
ERP44	0.0109244	0.00842515	1.29664	0.19476	1	1	Up	n.s.	0.7105
ERVV_1	0.000906586	0.0145712	0.0622178	0.95039	1	1	Up	n.s.	0.0220983
ESAM	0.0025987	0.0101257	0.256645	0.797454	1	1	Up	n.s.	0.0982943
ESM1	0.0132017	0.01137	1.1611	0.245607	1	1	Up	n.s.	0.609759
ESPL1	0.0270949	0.0178523	1.51773	0.129091	1	1	Up	n.s.	0.889105
ESYT2	0.0296015	0.026444	1.1194	0.262974	1	1	Up	n.s.	0.580087
EVI2B	0.021413	0.0126526	1.69238	0.0905816	1	1	Up	n.s.	1.04296
EVI5	0.0038102	0.0290656	0.13109	0.895705	1	1	Up	n.s.	0.047835
EVPL	0.0137734	0.0105877	1.30089	0.193303	1	1	Up	n.s.	0.713761
EXOSC10	0.00643198	0.0190762	0.337172	0.735989	1	1	Up	n.s.	0.133129
EXTL1	0.0015923	0.015278	0.104222	0.916994	1	1	Up	n.s.	0.0376335
F10	0.0048689	0.00875731	0.555981	0.578227	1	1	Up	n.s.	0.237902
F12	0.0211224	0.0132148	1.59839	0.109964	1	1	Up	n.s.	0.95875
F13B	0.00816161	0.00819262	0.996215	0.319151	1	1	Up	n.s.	0.496004
F2	0.00526089	0.0047495	1.10767	0.268009	1	1	Up	n.s.	0.57185
F2R	0.0124835	0.0185068	0.674534	0.499975	1	1	Up	n.s.	0.301052
F3	0.00442446	0.0087676	0.504637	0.613816	1	1	Up	n.s.	0.211962
F7	0.00925397	0.0100406	0.921659	0.356711	1	1	Up	n.s.	0.447683
F9	0.00636621	0.00624631	1.0192	0.308115	1	1	Up	n.s.	0.511287
FABP5	0.00785094	0.0224545	0.349638	0.726612	1	1	Up	n.s.	0.138698
FABP6	0.0291625	0.0179974	1.62037	0.105159	1	1	Up	n.s.	0.978153
FADD	0.028882	0.0246106	1.17356	0.240577	1	1	Up	n.s.	0.618746
FAM13A	0.0141109	0.0217812	0.647848	0.517087	1	1	Up	n.s.	0.286436
FAM171A2	0.0631376	0.0504343	1.25188	0.21062	1	1	Up	n.s.	0.6765
FAM171B	0.0109082	0.00866774	1.25848	0.208224	1	1	Up	n.s.	0.68147
FAM3C	0.00377915	0.00958262	0.394376	0.693305	1	1	Up	n.s.	0.159075
FAM3D	0.0600891	0.0267246	2.24845	0.0245522	1	1	Up	n.s.	1.60991
FAP	0.0153727	0.00883155	1.74065	0.0817505	1	1	Up	n.s.	1.08751
FARSA	0.0661475	0.0222639	2.97107	0.00296931	0.263387	1	Up	n.s.	2.52734
FASLG	0.042426	0.0119852	3.53987	0.000400684	0.0566175	1	Up	n.s.	3.3972
FBN2	0.0327304	0.0189775	1.72469	0.0845903	1	1	Up	n.s.	1.07268
FBP1	0.0295741	0.0241116	1.22655	0.219997	1	1	Up	n.s.	0.657584
FCER2	0.0490298	0.0165006	2.9714	0.00296584	0.263387	1	Up	n.s.	2.52785
FCGR2A	0.0155744	0.019144	0.813542	0.415911	1	1	Up	n.s.	0.380999
FCGR2B	0.0212296	0.0187762	1.13066	0.258202	1	1	Up	n.s.	0.588041
FCGR3B	0.0202119	0.0158797	1.27281	0.203091	1	1	Up	n.s.	0.69231
FCRL3	0.0318489	0.0174044	1.82994	0.0672655	1	1	Up	n.s.	1.17221
FCRLB	0.0358331	0.0195496	1.83293	0.066819	1	1	Up	n.s.	1.1751
FDX2	0.000460245	0.0182386	0.0252346	0.979868	1	1	Up	n.s.	0.00883245
FETUB	0.0200926	0.0108122	1.85833	0.0631284	1	1	Up	n.s.	1.19978
FGA	0.00920111	0.0101201	0.909191	0.363254	1	1	Up	n.s.	0.439789
FGD3	0.0400921	0.0257121	1.55927	0.11894	1	1	Up	n.s.	0.924672
FGF12	0.0376471	0.0148096	2.54207	0.0110233	0.650328	1	Up	n.s.	1.95769
FGF19	0.0202118	0.0250297	0.807513	0.419375	1	1	Up	n.s.	0.377398
FGF2	0.0457314	0.0217434	2.10323	0.0354507	1	1	Up	n.s.	1.45038
FGF20	0.00860182	0.0139048	0.618623	0.536168	1	1	Up	n.s.	0.270699
FGF23	0.018838	0.0186092	1.0123	0.3114	1	1	Up	n.s.	0.506681
FGF3	0.0111483	0.00966254	1.15376	0.248604	1	1	Up	n.s.	0.604492
FGF6	0.00808379	0.0131685	0.613872	0.539303	1	1	Up	n.s.	0.268167
FGF7	0.00239513	0.0253716	0.0944018	0.92479	1	1	Up	n.s.	0.0339567
FGF9	0.0082429	0.0130664	0.630846	0.528145	1	1	Up	n.s.	0.277247
FGFBP3	0.00449768	0.0118095	0.380852	0.703315	1	1	Up	n.s.	0.15285
FGFR2	0.023491	0.00729345	3.22083	0.001279	0.144114	1	Up	n.s.	2.89313
FGL1	0.0531469	0.0205972	2.58029	0.00987481	0.60394	1	Up	n.s.	2.00547
FGR	0.00370935	0.019544	0.189795	0.849471	1	1	Up	n.s.	0.0708516
FH	0.00497444	0.0267463	0.185986	0.852456	1	1	Up	n.s.	0.0693279
FHIP2A	0.00785142	0.0154588	0.507894	0.61153	1	1	Up	n.s.	0.213582
FIS1	0.0434598	0.0249285	1.74338	0.0812732	1	1	Up	n.s.	1.09005
FKBP14	0.0592415	0.0317191	1.86769	0.0618117	1	1	Up	n.s.	1.20893
FKBP1B	0.0729314	0.0359319	2.02971	0.0423912	1	1	Up	n.s.	1.37272
FKBP4	0.00404664	0.0141931	0.285114	0.775558	1	1	Up	n.s.	0.110386
FKBP5	0.0269073	0.0304034	0.88501	0.376156	1	1	Up	n.s.	0.424632
FKBP7	0.00841168	0.015279	0.550538	0.581953	1	1	Up	n.s.	0.235112
FKBPL	0.00530571	0.0188966	0.280776	0.778883	1	1	Up	n.s.	0.108528
FLI1	0.0363664	0.0356451	1.02023	0.307623	1	1	Up	n.s.	0.511982
FLT3	0.00924433	0.00984261	0.939215	0.347625	1	1	Up	n.s.	0.458889
FLT3LG	0.00540418	0.0108947	0.496037	0.61987	1	1	Up	n.s.	0.207699
FLT4	0.0333102	0.0110477	3.01513	0.00256996	0.233766	1	Up	n.s.	2.59007
FMR1	0.00212534	0.01135	0.187254	0.851462	1	1	Up	n.s.	0.0698346
FN1	0.0129943	0.00869718	1.49408	0.135162	1	1	Up	n.s.	0.869147
FNTA	0.0172055	0.0113541	1.51535	0.129691	1	1	Up	n.s.	0.887089
FOXO1	0.0866244	0.0274721	3.15318	0.00161597	0.168729	1	Up	n.s.	2.79157
FRMD4B	0.00679154	0.0228363	0.297402	0.766161	1	1	Up	n.s.	0.11568
FRMD7	0.0148004	0.0105641	1.40102	0.161216	1	1	Up	n.s.	0.792591
FSHB	0.0155333	0.0207115	0.749985	0.453268	1	1	Up	n.s.	0.343645
FST	0.00852882	0.0162617	0.524474	0.599951	1	1	Up	n.s.	0.221884
FSTL3	0.00171231	0.0108842	0.157321	0.874993	1	1	Up	n.s.	0.0579956
FTCD	0.07186	0.0287269	2.50149	0.0123708	0.701691	1	Up	n.s.	1.9076
FUCA1	0.0109962	0.0261536	0.420448	0.67416	1	1	Up	n.s.	0.171237
FUOM	0.0452719	0.0211252	2.14303	0.0321162	1	1	Up	n.s.	1.49328
FURIN	0.00488025	0.0119281	0.409139	0.68244	1	1	Up	n.s.	0.165936
FXYD5	0.0239372	0.0209897	1.14043	0.254114	1	1	Up	n.s.	0.594971
FZD10	0.00728055	0.0188618	0.385994	0.699503	1	1	Up	n.s.	0.155211
FZD8	0.041786	0.0137245	3.04462	0.00233117	0.222524	1	Up	n.s.	2.63243
GABARAP	0.0491485	0.0155799	3.1546	0.00160824	0.168729	1	Up	n.s.	2.79365
GABARAPL1	0.0136841	0.021004	0.6515	0.514727	1	1	Up	n.s.	0.288423
GABRA4	0.0106878	0.0204636	0.522282	0.601477	1	1	Up	n.s.	0.220781
GAD1	0.00907289	0.00833633	1.08836	0.276444	1	1	Up	n.s.	0.558393
GAD2	0.0238612	0.0147141	1.62166	0.104884	1	1	Up	n.s.	0.979291
GADD45GIP1	0.01196	0.0169766	0.704501	0.481124	1	1	Up	n.s.	0.317743
GAGE2A	0.0340176	0.0201995	1.68408	0.0921736	1	1	Up	n.s.	1.03539
GALNT10	0.0239888	0.00903803	2.65421	0.00795184	0.529016	1	Up	n.s.	2.09953
GALNT5	0.00804366	0.00870222	0.924323	0.355323	1	1	Up	n.s.	0.449377
GAMT	0.0104391	0.0117021	0.892071	0.37236	1	1	Up	n.s.	0.429037
GAS2	0.012728	0.0167252	0.761007	0.446657	1	1	Up	n.s.	0.350026
GAST	0.0965211	0.041405	2.33115	0.0197501	0.996037	1	Up	n.s.	1.70443
GATA3	0.00659031	0.00846943	0.778129	0.436497	1	1	Up	n.s.	0.360018
GATD3	0.055441	0.0248048	2.23509	0.0254165	1	1	Up	n.s.	1.59488
GBA	0.0573384	0.0174175	3.292	0.000995587	0.11692	1	Up	n.s.	3.00192
GBP1	0.0633556	0.0209804	3.01975	0.00253131	0.23365	1	Up	n.s.	2.59665
GBP2	0.0232964	0.0192115	1.21263	0.225278	1	1	Up	n.s.	0.647281
GBP4	0.00823044	0.0156437	0.52612	0.598807	1	1	Up	n.s.	0.222713
GBP6	0.0149649	0.0143923	1.03979	0.298445	1	1	Up	n.s.	0.525135
GCC1	0.0535307	0.0346841	1.54338	0.122746	1	1	Up	n.s.	0.910993
GCHFR	0.057263	0.0167037	3.42816	0.000608274	0.078837	1	Up	n.s.	3.2159
GCLM	0.00673202	0.0146701	0.458894	0.646312	1	1	Up	n.s.	0.189558
GCNT1	0.0303893	0.0111059	2.73631	0.00621532	0.444206	1	Up	n.s.	2.20654
GDF2	0.035925	0.0116137	3.09332	0.00198036	0.195029	1	Up	n.s.	2.70326
GET3	0.0134068	0.0175166	0.765374	0.444053	1	1	Up	n.s.	0.352565
GFAP	0.0144014	0.0149129	0.9657	0.334199	1	1	Up	n.s.	0.475995
GFER	0.000986017	0.0210281	0.0468905	0.962601	1	1	Up	n.s.	0.0165538
GFOD2	0.0691362	0.0403311	1.71421	0.0864955	1	1	Up	n.s.	1.06301
GFRA1	0.00829582	0.00932735	0.889408	0.373788	1	1	Up	n.s.	0.427375
GFRA2	0.0103264	0.00671059	1.53882	0.123856	1	1	Up	n.s.	0.907084
GGA1	0.00195693	0.0221037	0.0885342	0.929452	1	1	Up	n.s.	0.0317728
GGACT	0.0160291	0.0226203	0.708616	0.478567	1	1	Up	n.s.	0.320058
GGT1	0.0415223	0.0166611	2.49217	0.0126997	0.717098	1	Up	n.s.	1.89621
GH1	0.0143133	0.0581774	0.246029	0.805661	1	1	Up	n.s.	0.0938477
GH2	0.0545702	0.0533513	1.02285	0.306386	1	1	Up	n.s.	0.513731
GHRL	0.0806861	0.0265601	3.03786	0.00238382	0.225017	1	Up	n.s.	2.62273
GID8	0.00642036	0.010567	0.607588	0.543464	1	1	Up	n.s.	0.264829
GIGYF2	0.0443556	0.0247494	1.79219	0.0731094	1	1	Up	n.s.	1.13603
GIMAP7	0.010031	0.0102779	0.97597	0.329085	1	1	Up	n.s.	0.482692
GIMAP8	0.013456	0.0163188	0.824568	0.409621	1	1	Up	n.s.	0.387617
GIPC3	0.0482331	0.0313282	1.53961	0.123663	1	1	Up	n.s.	0.907759
GIPR	0.018551	0.0148847	1.24631	0.212658	1	1	Up	n.s.	0.672318
GIT1	0.0224211	0.031475	0.712348	0.476253	1	1	Up	n.s.	0.322162
GJA8	0.00371341	0.0197572	0.187953	0.850915	1	1	Up	n.s.	0.070114
GLA	0.0253759	0.0123829	2.04927	0.0404413	1	1	Up	n.s.	1.39317
GLI2	0.00490981	0.0106914	0.459227	0.646073	1	1	Up	n.s.	0.189718
GLOD4	0.00128253	0.0115737	0.110815	0.911764	1	1	Up	n.s.	0.0401176
GLRX5	0.0158044	0.0283609	0.557259	0.577354	1	1	Up	n.s.	0.238558
GLYR1	0.0113263	0.0190892	0.593335	0.55296	1	1	Up	n.s.	0.257306
GMFG	0.0447131	0.0229207	1.95078	0.0510901	1	1	Up	n.s.	1.29166
GMPR2	0.00139917	0.0215801	0.064836	0.948305	1	1	Up	n.s.	0.023052
GNE	0.0441466	0.0211318	2.08911	0.0367028	1	1	Up	n.s.	1.4353
GNGT1	0.0233648	0.0164485	1.42048	0.155475	1	1	Up	n.s.	0.808339
GNPDA2	0.0101552	0.0118511	0.856901	0.391504	1	1	Up	n.s.	0.407264
GOLM2	0.0196236	0.00752036	2.60939	0.00907299	0.569635	1	Up	n.s.	2.04225
GOPC	0.0224397	0.0326555	0.687163	0.491983	1	1	Up	n.s.	0.30805
GORASP2	0.0244695	0.0150517	1.62569	0.104022	1	1	Up	n.s.	0.982876
GOT1	0.0393524	0.0134179	2.93282	0.00336075	0.284999	1	Up	n.s.	2.47356
GPD1	0.0492524	0.018284	2.69375	0.00706799	0.484386	1	Up	n.s.	2.1507
GPHA2	0.00929501	0.0148428	0.62623	0.531167	1	1	Up	n.s.	0.274769
GPI	0.0270548	0.0152649	1.77235	0.076343	1	1	Up	n.s.	1.11723
GPNMB	0.0117814	0.00917148	1.28457	0.198949	1	1	Up	n.s.	0.701258
GPR101	0.0372378	0.0192144	1.93802	0.0526278	1	1	Up	n.s.	1.27879
GPR158	0.00171866	0.0114111	0.150613	0.880282	1	1	Up	n.s.	0.0553782
GPR15L	0.00352041	0.0196663	0.179008	0.857932	1	1	Up	n.s.	0.0665469
GPR37	0.0366888	0.0214626	1.70943	0.0873779	1	1	Up	n.s.	1.0586
GPRC5C	0.0457481	0.0179544	2.54802	0.0108369	0.645757	1	Up	n.s.	1.96509
GRAP2	0.0269777	0.0412912	0.653352	0.513532	1	1	Up	n.s.	0.289432
GRHPR	0.0278271	0.0204409	1.36135	0.173411	1	1	Up	n.s.	0.760923
GRIK2	0.0263695	0.013216	1.99527	0.04602	1	1	Up	n.s.	1.33705
GRIN2B	0.0407407	0.018043	2.25798	0.0239521	1	1	Up	n.s.	1.62066
GRK5	0.0107888	0.0164845	0.654483	0.512804	1	1	Up	n.s.	0.290049
GRN	0.0133323	0.00792666	1.68195	0.0925841	1	1	Up	n.s.	1.03346
GRPEL1	0.0585529	0.0195847	2.98973	0.00279356	0.251363	1	Up	n.s.	2.55384
GRSF1	0.0306712	0.0259887	1.18018	0.237936	1	1	Up	n.s.	0.623539
GSAP	0.0277935	0.0277857	1.00028	0.31718	1	1	Up	n.s.	0.498695
GSR	0.00780493	0.00727131	1.07339	0.283104	1	1	Up	n.s.	0.548054
GSTA1	0.0334797	0.029079	1.15133	0.2496	1	1	Up	n.s.	0.602755
GSTA3	0.028181	0.0260842	1.08039	0.279975	1	1	Up	n.s.	0.55288
GSTT2B	0.0773261	0.0758001	1.02013	0.307671	1	1	Up	n.s.	0.511913
GTF2IRD1	0.0184814	0.0226959	0.814307	0.415474	1	1	Up	n.s.	0.381457
GTPBP2	0.0257519	0.0258538	0.996059	0.319227	1	1	Up	n.s.	0.495901
GZMH	0.00324369	0.0247919	0.130837	0.895905	1	1	Up	n.s.	0.0477381
HADH	0.00456687	0.0211509	0.215918	0.829052	1	1	Up	n.s.	0.081418
HAO1	0.121229	0.0419921	2.88694	0.00389167	0.31504	1	Up	n.s.	2.40986
HARS1	0.0135506	0.0248827	0.544582	0.586043	1	1	Up	n.s.	0.23207
HAVCR1	0.0271742	0.0205223	1.32413	0.185465	1	1	Up	n.s.	0.731738
HBEGF	0.0153239	0.0235768	0.649958	0.515722	1	1	Up	n.s.	0.287584
HCG22	0.0235291	0.0174164	1.35097	0.176711	1	1	Up	n.s.	0.752737
HCLS1	0.0103469	0.0179579	0.576176	0.564499	1	1	Up	n.s.	0.248337
HDAC8	0.0243675	0.0198076	1.23021	0.218626	1	1	Up	n.s.	0.660298
HDAC9	0.0104292	0.0205418	0.507707	0.611661	1	1	Up	n.s.	0.213489
HDGF	0.000225131	0.0299529	0.00751617	0.994003	1	1	Up	n.s.	0.00261228
HEPACAM2	0.0261867	0.0134855	1.94184	0.0521627	1	1	Up	n.s.	1.28264
HEPH	0.0124073	0.00863166	1.43742	0.150607	1	1	Up	n.s.	0.822156
HEXIM1	0.0703917	0.0264946	2.65683	0.00789046	0.526332	1	Up	n.s.	2.1029
HGF	0.00666157	0.0122058	0.545773	0.585224	1	1	Up	n.s.	0.232678
HGS	0.00871954	0.0251103	0.34725	0.728405	1	1	Up	n.s.	0.137627
HHEX	0.050039	0.0247333	2.02314	0.0430647	1	1	Up	n.s.	1.36588
HIF1A	0.0182422	0.020907	0.87254	0.382919	1	1	Up	n.s.	0.416893
HIP1	0.0098267	0.010814	0.908698	0.363515	1	1	Up	n.s.	0.439478
HIP1R	0.0286711	0.014286	2.00693	0.044763	1	1	Up	n.s.	1.34908
HK2	0.00480609	0.00886682	0.542031	0.5878	1	1	Up	n.s.	0.23077
HLA_DRA	0.0335452	0.0115509	2.90411	0.00368456	0.300218	1	Up	n.s.	2.43361
HLA_E	0.0135465	0.00925042	1.46442	0.143085	1	1	Up	n.s.	0.844406
HMCN2	0.035819	0.0182904	1.95835	0.0501949	1	1	Up	n.s.	1.29934
HMGCL	0.0165147	0.0158739	1.04036	0.298177	1	1	Up	n.s.	0.525525
HMMR	0.00564538	0.0154416	0.365595	0.714669	1	1	Up	n.s.	0.145895
HMOX1	0.0242201	0.0153905	1.57371	0.115562	1	1	Up	n.s.	0.937186
HMOX2	0.0480441	0.0150424	3.19392	0.00140443	0.156834	1	Up	n.s.	2.8525
HNF1A	0.0288517	0.022899	1.25995	0.207693	1	1	Up	n.s.	0.682578
HNMT	0.026001	0.0159021	1.63507	0.10204	1	1	Up	n.s.	0.991228
HNRNPK	0.0079512	0.025206	0.315449	0.752422	1	1	Up	n.s.	0.123538
HPCAL1	0.00762871	0.023663	0.322389	0.747159	1	1	Up	n.s.	0.126587
HPSE	0.0697149	0.0300643	2.31886	0.020407	1	1	Up	n.s.	1.69022
HS3ST3B1	0.00185583	0.0121777	0.152396	0.878876	1	1	Up	n.s.	0.0560726
HSBP1	0.0761287	0.0304242	2.50224	0.0123446	0.701691	1	Up	n.s.	1.90852
HSD17B14	0.0598893	0.0198256	3.02081	0.00252243	0.23365	1	Up	n.s.	2.59818
HSDL2	0.0177672	0.0153786	1.15533	0.247964	1	1	Up	n.s.	0.605612
HSPA1A	0.00397778	0.0232544	0.171055	0.864181	1	1	Up	n.s.	0.0633951
HSPA2	0.00223271	0.0109352	0.204177	0.838216	1	1	Up	n.s.	0.0766441
HSPB1	0.00745185	0.0222155	0.335435	0.737298	1	1	Up	n.s.	0.132357
HSPG2	0.0127155	0.00876877	1.45009	0.14704	1	1	Up	n.s.	0.832565
HTR1A	0.0715439	0.0243945	2.93279	0.00336106	0.284999	1	Up	n.s.	2.47352
HTR1B	0.0300944	0.0137062	2.19568	0.0281205	1	1	Up	n.s.	1.55098
HTRA2	0.0238897	0.0198417	1.20402	0.228589	1	1	Up	n.s.	0.640944
HYAL1	0.00725526	0.00738561	0.98235	0.325932	1	1	Up	n.s.	0.486873
HYOU1	0.0136146	0.00713314	1.90864	0.0563145	1	1	Up	n.s.	1.24938
ICA1	0.0380692	0.0257539	1.47819	0.139363	1	1	Up	n.s.	0.855852
ICAM2	0.00824496	0.0101612	0.811415	0.417131	1	1	Up	n.s.	0.379727
ICAM5	0.0134966	0.0148126	0.911158	0.362216	1	1	Up	n.s.	0.441032
ICOSLG	0.00707819	0.00617256	1.14672	0.251504	1	1	Up	n.s.	0.599456
IDO1	0.0475592	0.0206366	2.3046	0.0211936	1	1	Up	n.s.	1.67379
IFI30	0.00408259	0.0132248	0.308706	0.757546	1	1	Up	n.s.	0.120591
IFIT1	0.0446637	0.0165653	2.69622	0.00701578	0.482129	1	Up	n.s.	2.15392
IFIT3	0.0118016	0.012134	0.972606	0.330755	1	1	Up	n.s.	0.480494
IFNAR1	0.00978798	0.00817216	1.19772	0.231032	1	1	Up	n.s.	0.636329
IFNG	0.116985	0.0369181	3.16878	0.00153171	0.16515	1	Up	n.s.	2.81482
IFNGR1	0.00979271	0.00663458	1.47601	0.139947	1	1	Up	n.s.	0.854036
IFNGR2	0.0232872	0.0168589	1.3813	0.167191	1	1	Up	n.s.	0.776786
IFNL1	0.00111739	0.0145044	0.077038	0.938594	1	1	Up	n.s.	0.0275224
IFNLR1	0.0323708	0.0120482	2.68677	0.0072169	0.490223	1	Up	n.s.	2.14165
IFNW1	0.0178432	0.0114463	1.55887	0.119035	1	1	Up	n.s.	0.924324
IFT20	0.000238083	0.0140291	0.0169706	0.98646	1	1	Up	n.s.	0.00592047
IGF1R	0.0113817	0.00693054	1.64226	0.100543	1	1	Up	n.s.	0.997647
IGF2BP3	0.0313628	0.0148587	2.11074	0.0348007	1	1	Up	n.s.	1.45841
IGF2R	0.0224201	0.00765032	2.93061	0.00338451	0.285462	1	Up	n.s.	2.4705
IGFBP6	0.00154156	0.00971698	0.158646	0.873948	1	1	Up	n.s.	0.0585142
IGFL4	0.0327004	0.0237434	1.37724	0.168444	1	1	Up	n.s.	0.773543
IGHMBP2	0.0215532	0.0181928	1.18471	0.236138	1	1	Up	n.s.	0.626833
IGSF21	0.0169494	0.012667	1.33808	0.180878	1	1	Up	n.s.	0.742615
IGSF3	0.0171413	0.011991	1.42951	0.152862	1	1	Up	n.s.	0.815699
IGSF8	0.0112431	0.00988683	1.13718	0.255469	1	1	Up	n.s.	0.592662
IGSF9	0.0621702	0.0296099	2.09964	0.0357661	1	1	Up	n.s.	1.44653
IL10	0.00409414	0.026215	0.156176	0.875895	1	1	Up	n.s.	0.0575478
IL10RA	0.00621462	0.0188537	0.329622	0.741687	1	1	Up	n.s.	0.129779
IL10RB	0.0197735	0.0094804	2.08572	0.0370088	1	1	Up	n.s.	1.43169
IL11	0.015436	0.0202412	0.762604	0.445703	1	1	Up	n.s.	0.350954
IL12RB1	0.00822716	0.0121188	0.678876	0.49722	1	1	Up	n.s.	0.303452
IL12RB2	0.0162159	0.0133777	1.21216	0.225458	1	1	Up	n.s.	0.646934
IL13	0.00425503	0.015657	0.271765	0.785804	1	1	Up	n.s.	0.104686
IL13RA1	0.00429529	0.0073984	0.58057	0.561533	1	1	Up	n.s.	0.250625
IL13RA2	0.00638823	0.00917145	0.696534	0.486098	1	1	Up	n.s.	0.313276
IL16	0.0279661	0.0138997	2.01199	0.0442266	1	1	Up	n.s.	1.35432
IL17A	0.00567036	0.0138449	0.409564	0.682127	1	1	Up	n.s.	0.166135
IL17C	0.024814	0.0227111	1.09259	0.274577	1	1	Up	n.s.	0.561335
IL17F	0.0108135	0.0247256	0.437341	0.661866	1	1	Up	n.s.	0.17923
IL18	0.0287992	0.0151513	1.90078	0.0573365	1	1	Up	n.s.	1.24157
IL18BP	0.0274417	0.0099154	2.76759	0.00564934	0.4132	1	Up	n.s.	2.248
IL18R1	0.0230177	0.0111764	2.05948	0.039453	1	1	Up	n.s.	1.40392
IL18RAP	0.117735	0.0550538	2.13854	0.0324777	1	1	Up	n.s.	1.48841
IL1A	0.035785	0.0181899	1.9673	0.0491546	1	1	Up	n.s.	1.30844
IL1R1	0.0215246	0.0073021	2.94773	0.00320259	0.2772	1	Up	n.s.	2.4945
IL1R2	0.0140628	0.00641142	2.19339	0.0282835	1	1	Up	n.s.	1.54847
IL1RN	0.00774291	0.0198531	0.390009	0.696531	1	1	Up	n.s.	0.157059
IL20	0.0168513	0.0160095	1.05258	0.292538	1	1	Up	n.s.	0.533817
IL20RA	0.000384827	0.0144687	0.0265972	0.978781	1	1	Up	n.s.	0.00931442
IL21R	0.00949164	0.0176245	0.538547	0.590202	1	1	Up	n.s.	0.228999
IL22RA1	0.024262	0.013914	1.74371	0.0812155	1	1	Up	n.s.	1.09036
IL24	0.015525	0.0154373	1.00568	0.314576	1	1	Up	n.s.	0.502274
IL25	0.00306177	0.0110082	0.278135	0.78091	1	1	Up	n.s.	0.107399
IL2RB	0.00822805	0.0121133	0.679256	0.496979	1	1	Up	n.s.	0.303662
IL2RG	0.0169796	0.0118719	1.43024	0.152656	1	1	Up	n.s.	0.816285
IL31	0.0154647	0.0181352	0.852742	0.393807	1	1	Up	n.s.	0.404716
IL33	0.00103739	0.0125323	0.0827776	0.934029	1	1	Up	n.s.	0.0296398
IL34	0.0321251	0.0115177	2.7892	0.00528584	0.396316	1	Up	n.s.	2.27689
IL36A	0.0282899	0.0183581	1.541	0.123324	1	1	Up	n.s.	0.908952
IL36G	0.0304549	0.0216863	1.40434	0.160225	1	1	Up	n.s.	0.795271
IL3RA	0.0172351	0.010169	1.69487	0.0901057	1	1	Up	n.s.	1.04525
IL4	0.0121888	0.029095	0.418931	0.675269	1	1	Up	n.s.	0.170523
IL4R	0.00317214	0.0116573	0.272116	0.785534	1	1	Up	n.s.	0.104835
IL5	0.00937328	0.0454531	0.206219	0.836621	1	1	Up	n.s.	0.0774714
IL6	0.0143401	0.0251056	0.571191	0.567873	1	1	Up	n.s.	0.245749
IL6R	0.0208802	0.0109228	1.91162	0.0559309	1	1	Up	n.s.	1.25235
IL6ST	0.00883064	0.00562998	1.5685	0.11677	1	1	Up	n.s.	0.93267
IL7	0.0237105	0.0207603	1.14211	0.253415	1	1	Up	n.s.	0.596168
IL7R	0.0544359	0.0172667	3.15265	0.00161887	0.168729	1	Up	n.s.	2.79079
IL9	0.0330401	0.0177621	1.86015	0.0628717	1	1	Up	n.s.	1.20154
ILKAP	0.00287427	0.0187279	0.153476	0.878024	1	1	Up	n.s.	0.0564937
IMMT	0.00531128	0.0144725	0.366992	0.713627	1	1	Up	n.s.	0.146529
IMPA1	0.00389205	0.0195716	0.198862	0.842371	1	1	Up	n.s.	0.0744965
IMPG1	0.00587076	0.00958045	0.612785	0.540021	1	1	Up	n.s.	0.267589
ING1	0.0145533	0.0149935	0.970635	0.331735	1	1	Up	n.s.	0.479209
INHBB	0.00544308	0.0170133	0.319931	0.749022	1	1	Up	n.s.	0.125505
INHBC	0.000616858	0.0144164	0.0427888	0.96587	1	1	Up	n.s.	0.0150813
INPP1	0.0347374	0.0173551	2.00157	0.0453363	1	1	Up	n.s.	1.34355
INPPL1	0.0373797	0.0317449	1.1775	0.239001	1	1	Up	n.s.	0.621601
INSL3	0.00647034	0.0239832	0.269787	0.787325	1	1	Up	n.s.	0.103846
INSR	0.00138731	0.00539718	0.257043	0.797147	1	1	Up	n.s.	0.0984616
IPCEF1	0.0572208	0.0289512	1.97646	0.0481085	1	1	Up	n.s.	1.31778
IQGAP2	0.0193772	0.017772	1.09032	0.275575	1	1	Up	n.s.	0.559759
IRAG2	0.0246679	0.02911	0.847403	0.396775	1	1	Up	n.s.	0.401456
IRAK1	0.0214515	0.0226496	0.947104	0.34359	1	1	Up	n.s.	0.463959
IRAK4	0.0225374	0.0335161	0.672434	0.50131	1	1	Up	n.s.	0.299893
ISLR2	0.0223242	0.0121925	1.83098	0.0671098	1	1	Up	n.s.	1.17321
ISM1	0.0061675	0.0128162	0.481228	0.630357	1	1	Up	n.s.	0.200414
IST1	0.0232868	0.0315587	0.737889	0.460586	1	1	Up	n.s.	0.336689
ITGA11	0.00900703	0.0113012	0.796997	0.425457	1	1	Up	n.s.	0.371145
ITGA2	0.0145551	0.0109136	1.33367	0.182319	1	1	Up	n.s.	0.739168
ITGA5	0.0195465	0.00844712	2.31398	0.0206727	1	1	Up	n.s.	1.6846
ITGA6	0.029811	0.0168675	1.76736	0.0771739	1	1	Up	n.s.	1.11253
ITGAL	0.012125	0.01414	0.857499	0.391174	1	1	Up	n.s.	0.40763
ITGAM	0.0320085	0.0102154	3.13336	0.00172916	0.175829	1	Up	n.s.	2.76216
ITGAV	0.00382554	0.00541559	0.706394	0.479946	1	1	Up	n.s.	0.318808
ITGB1	0.0193257	0.00694148	2.78409	0.00536987	0.399773	1	Up	n.s.	2.27004
ITGB2	0.0293291	0.00928424	3.15902	0.00158395	0.167937	1	Up	n.s.	2.80026
ITGB5	0.000167386	0.0121456	0.0137816	0.989004	1	1	Up	n.s.	0.00480184
ITGBL1	0.00468036	0.0119087	0.39302	0.694307	1	1	Up	n.s.	0.158449
ITIH1	0.00500275	0.00597906	0.836712	0.402759	1	1	Up	n.s.	0.394955
ITIH4	0.00399743	0.00832123	0.480389	0.630953	1	1	Up	n.s.	0.200003
ITIH5	0.0211956	0.014222	1.49034	0.136141	1	1	Up	n.s.	0.866012
ITPA	0.0188125	0.0217024	0.866836	0.386037	1	1	Up	n.s.	0.413372
ITPR1	0.00144514	0.0221848	0.0651411	0.948062	1	1	Up	n.s.	0.0231633
ITPRIP	0.0165717	0.0147046	1.12698	0.259758	1	1	Up	n.s.	0.585431
IVD	0.000491287	0.0158737	0.0309497	0.97531	1	1	Up	n.s.	0.0108574
IZUMO1	0.0283937	0.0152579	1.86092	0.0627627	1	1	Up	n.s.	1.2023
JAM2	0.0134073	0.00840927	1.59435	0.110864	1	1	Up	n.s.	0.955208
JAM3	0.00604905	0.0161077	0.375538	0.707262	1	1	Up	n.s.	0.15042
JCHAIN	0.0704799	0.0197823	3.56277	0.000367302	0.0534175	1	Up	n.s.	3.43498
JMJD1C	0.0436772	0.0180277	2.42279	0.0154061	0.832629	1	Up	n.s.	1.81231
JPT2	0.0287536	0.0278214	1.0335	0.301374	1	1	Up	n.s.	0.520895
JUN	0.0148857	0.0162221	0.917621	0.358822	1	1	Up	n.s.	0.445121
KAZN	0.0495415	0.0336939	1.47034	0.141477	1	1	Up	n.s.	0.849315
KCNH2	0.014525	0.0242826	0.598164	0.549734	1	1	Up	n.s.	0.259848
KCNIP4	0.022522	0.0162777	1.38361	0.166485	1	1	Up	n.s.	0.778625
KCTD5	0.013852	0.014453	0.958419	0.337857	1	1	Up	n.s.	0.471267
KDR	0.0157522	0.00830961	1.89566	0.0580102	1	1	Up	n.s.	1.2365
KHDC3L	0.00450272	0.0215047	0.209383	0.83415	1	1	Up	n.s.	0.0787557
KHK	0.0436618	0.0209394	2.08514	0.0370621	1	1	Up	n.s.	1.43107
KIAA0319	0.0216417	0.0100338	2.15688	0.03102	1	1	Up	n.s.	1.50836
KIAA1549	0.00466874	0.0222367	0.209956	0.833703	1	1	Up	n.s.	0.0789887
KIAA1549L	0.00682603	0.00901957	0.756802	0.449173	1	1	Up	n.s.	0.347587
KIAA2013	0.00938936	0.0176712	0.531337	0.595188	1	1	Up	n.s.	0.225346
KIF1C	0.00295627	0.0115351	0.256285	0.797732	1	1	Up	n.s.	0.098143
KIF20B	0.0292665	0.0244366	1.19765	0.23106	1	1	Up	n.s.	0.636276
KIFBP	0.0434521	0.0266116	1.63283	0.102512	1	1	Up	n.s.	0.989226
KIR2DL2	0.0257306	0.027621	0.931558	0.35157	1	1	Up	n.s.	0.453988
KIR2DL3	0.00843514	0.0247869	0.340306	0.733627	1	1	Up	n.s.	0.134524
KIR3DL1	0.0353685	0.0396636	0.891712	0.372552	1	1	Up	n.s.	0.428813
KIR3DL2	0.0569277	0.0268876	2.11725	0.0342443	1	1	Up	n.s.	1.46541
KIRREL1	0.0154567	0.0187246	0.825476	0.409106	1	1	Up	n.s.	0.388164
KIRREL2	0.00829229	0.0128113	0.647262	0.517466	1	1	Up	n.s.	0.286119
KLB	0.027248	0.0239283	1.13874	0.254818	1	1	Up	n.s.	0.593769
KLF4	0.0152551	0.0131451	1.16051	0.245847	1	1	Up	n.s.	0.609335
KLK10	0.0379255	0.0129431	2.93016	0.00338935	0.285462	1	Up	n.s.	2.46988
KLK11	0.0333125	0.00981737	3.39322	0.000691297	0.0880542	1	Up	n.s.	3.16034
KLK15	0.0293268	0.0163327	1.79559	0.0725672	1	1	Up	n.s.	1.13926
KLKB1	0.00292896	0.00811873	0.360766	0.718276	1	1	Up	n.s.	0.143708
KLRC1	0.0155359	0.0194081	0.800484	0.423435	1	1	Up	n.s.	0.373214
KLRD1	0.0231194	0.0151331	1.52774	0.126584	1	1	Up	n.s.	0.897621
KLRF1	0.0122869	0.0142182	0.864163	0.387503	1	1	Up	n.s.	0.411725
KLRK1	0.0167373	0.0147388	1.1356	0.256131	1	1	Up	n.s.	0.591538
KRT14	0.00769492	0.00938398	0.820006	0.412217	1	1	Up	n.s.	0.384874
KRT17	0.00638747	0.0123361	0.517788	0.604609	1	1	Up	n.s.	0.218525
KRT18	0.049153	0.0275168	1.78629	0.0740579	1	1	Up	n.s.	1.13043
KRT5	0.0101706	0.0161557	0.629534	0.529003	1	1	Up	n.s.	0.276542
KRT6C	0.00479721	0.0124569	0.385105	0.700161	1	1	Up	n.s.	0.154802
KRT8	0.0714553	0.0230783	3.09621	0.00196137	0.194691	1	Up	n.s.	2.70744
KYAT1	0.0260858	0.0184061	1.41724	0.156419	1	1	Up	n.s.	0.80571
L1CAM	0.0294743	0.00933046	3.15893	0.00158441	0.167937	1	Up	n.s.	2.80013
L3HYPDH	0.0357577	0.028592	1.25062	0.211081	1	1	Up	n.s.	0.675552
LACRT	0.0370257	0.0158058	2.34253	0.0191579	0.978001	1	Up	n.s.	1.71765
LACTB2	0.0146928	0.0212835	0.690337	0.489985	1	1	Up	n.s.	0.309817
LAIR1	0.0211867	0.0130189	1.62738	0.103662	1	1	Up	n.s.	0.984381
LAIR2	0.019677	0.0336474	0.584802	0.558684	1	1	Up	n.s.	0.252834
LAMA1	0.0048657	0.0170756	0.284951	0.775683	1	1	Up	n.s.	0.110316
LAMB1	0.00870842	0.00969182	0.898533	0.368907	1	1	Up	n.s.	0.433084
LAMP1	0.0280141	0.00893297	3.13604	0.00171363	0.175322	1	Up	n.s.	2.76608
LAMP2	0.000761018	0.00642496	0.118447	0.905714	1	1	Up	n.s.	0.043009
LAP3	0.0242184	0.0156612	1.5464	0.122015	1	1	Up	n.s.	0.913585
LARP1	0.0168083	0.0202811	0.828764	0.407242	1	1	Up	n.s.	0.390147
LAT	0.000522603	0.0245305	0.0213042	0.983003	1	1	Up	n.s.	0.00744513
LAT2	0.0600046	0.0403693	1.48639	0.137182	1	1	Up	n.s.	0.862702
LATS1	0.0691072	0.0273801	2.52399	0.0116067	0.672146	1	Up	n.s.	1.93529
LAYN	0.00522142	0.0109492	0.476876	0.633453	1	1	Up	n.s.	0.198286
LBP	0.0568204	0.0191691	2.96416	0.00303648	0.266739	1	Up	n.s.	2.51763
LCAT	0.00217806	0.00740286	0.294218	0.768592	1	1	Up	n.s.	0.114304
LCN2	0.00646301	0.0125783	0.513822	0.607379	1	1	Up	n.s.	0.21654
LCP1	0.0181304	0.0153066	1.18448	0.236229	1	1	Up	n.s.	0.626668
LDLR	0.0283662	0.0178505	1.5891	0.112044	1	1	Up	n.s.	0.95061
LDLRAP1	0.0704088	0.0312265	2.25478	0.0241522	1	1	Up	n.s.	1.61704
LEFTY2	0.0110598	0.0167806	0.659082	0.509846	1	1	Up	n.s.	0.292561
LEG1	0.0620858	0.0224695	2.76311	0.00572783	0.414098	1	Up	n.s.	2.24201
LELP1	0.0295925	0.0233391	1.26794	0.204828	1	1	Up	n.s.	0.688611
LEO1	0.0109683	0.00973443	1.12675	0.259854	1	1	Up	n.s.	0.585271
LEP	0.0443745	0.0315301	1.40737	0.159325	1	1	Up	n.s.	0.797717
LEPR	0.0267748	0.0103187	2.59478	0.00946788	0.584772	1	Up	n.s.	2.02375
LGALS1	0.0138049	0.0115955	1.19054	0.233841	1	1	Up	n.s.	0.631079
LGALS3	0.00520615	0.00968269	0.537676	0.590803	1	1	Up	n.s.	0.228557
LGALS4	0.0309246	0.0177425	1.74297	0.0813454	1	1	Up	n.s.	1.08967
LGALS7_LGALS7B	0.0202696	0.0134699	1.50481	0.13238	1	1	Up	n.s.	0.878178
LGALS8	0.0127041	0.0195951	0.648333	0.516772	1	1	Up	n.s.	0.286701
LGMN	0.022345	0.0116854	1.91221	0.0558552	1	1	Up	n.s.	1.25294
LHB	0.0486466	0.0281474	1.72828	0.0839441	1	1	Up	n.s.	1.07601
LIF	0.0049224	0.0164992	0.298342	0.765443	1	1	Up	n.s.	0.116087
LILRA2	0.0313317	0.011877	2.63802	0.00834172	0.546237	1	Up	n.s.	2.07874
LILRA3	0.0354393	0.0441647	0.802434	0.422306	1	1	Up	n.s.	0.374372
LILRA4	0.00916835	0.0161943	0.566148	0.571296	1	1	Up	n.s.	0.243139
LILRA5	0.0194193	0.0108465	1.79038	0.0733985	1	1	Up	n.s.	1.13431
LILRA6	0.051579	0.0234432	2.20017	0.0278	1	1	Up	n.s.	1.55596
LILRB1	0.0192905	0.00891455	2.16393	0.0304743	1	1	Up	n.s.	1.51607
LILRB2	0.0312337	0.0111282	2.80672	0.00500678	0.381833	1	Up	n.s.	2.30044
LILRB4	0.039134	0.0144379	2.7105	0.00672049	0.476228	1	Up	n.s.	2.1726
LIPF	0.0388372	0.0195741	1.98411	0.0472498	1	1	Up	n.s.	1.3256
LMNB1	0.00668778	0.0195417	0.342231	0.732179	1	1	Up	n.s.	0.135383
LMNB2	0.000257112	0.00932998	0.0275576	0.978015	1	1	Up	n.s.	0.00965442
LMOD2	0.0202818	0.0199749	1.01536	0.309938	1	1	Up	n.s.	0.508725
LONP1	0.0139609	0.0279177	0.500074	0.617025	1	1	Up	n.s.	0.209697
LPA	0.0719998	0.0567071	1.26968	0.204206	1	1	Up	n.s.	0.689932
LPCAT2	0.0111241	0.013409	0.829596	0.406771	1	1	Up	n.s.	0.39065
LPL	0.00324076	0.0153349	0.211333	0.832628	1	1	Up	n.s.	0.0795489
LPO	0.0455566	0.0193797	2.35074	0.0187398	0.96058	1	Up	n.s.	1.72724
LPP	0.0186714	0.0212665	0.877971	0.379965	1	1	Up	n.s.	0.420257
LRCH4	0.0231408	0.0224924	1.02883	0.303568	1	1	Up	n.s.	0.517744
LRFN2	0.0152954	0.0151426	1.0101	0.312455	1	1	Up	n.s.	0.505212
LRG1	0.0120294	0.0083717	1.43692	0.150748	1	1	Up	n.s.	0.821747
LRP1	0.0167359	0.00857208	1.95238	0.0508989	1	1	Up	n.s.	1.29329
LRP2	0.0294448	0.0116857	2.51973	0.011748	0.674008	1	Up	n.s.	1.93004
LRP2BP	0.060062	0.0262783	2.28561	0.0222819	1	1	Up	n.s.	1.65205
LRPAP1	0.00286374	0.0182132	0.157234	0.875061	1	1	Up	n.s.	0.0579618
LRRC38	0.0270943	0.0153368	1.76662	0.0772986	1	1	Up	n.s.	1.11183
LRRC59	0.0282866	0.015289	1.85012	0.0643025	1	1	Up	n.s.	1.19177
LRRFIP1	0.00958162	0.0157979	0.606511	0.544179	1	1	Up	n.s.	0.264258
LRRN1	0.0174931	0.0128128	1.36528	0.172171	1	1	Up	n.s.	0.764041
LRTM1	0.0463421	0.0132493	3.49771	0.000469748	0.0642099	1	Up	n.s.	3.32814
LSM1	0.0030546	0.0178518	0.171108	0.864139	1	1	Up	n.s.	0.0634163
LTA	0.0245009	0.0128341	1.90904	0.056262	1	1	Up	n.s.	1.24979
LTA4H	0.0542483	0.0193491	2.80366	0.00505456	0.384305	1	Up	n.s.	2.29632
LTB	0.0087722	0.0110558	0.793449	0.42752	1	1	Up	n.s.	0.369043
LTBP2	0.0290711	0.010221	2.84424	0.00445349	0.349425	1	Up	n.s.	2.3513
LTBP3	0.0262506	0.0177496	1.47894	0.139163	1	1	Up	n.s.	0.856478
LTBR	0.0179536	0.00912099	1.96838	0.0490298	1	1	Up	n.s.	1.30954
LTO1	0.00431687	0.0132985	0.324613	0.745475	1	1	Up	n.s.	0.127567
LUZP2	0.0066112	0.0142249	0.464763	0.642104	1	1	Up	n.s.	0.192395
LY6D	0.0096845	0.0121594	0.796463	0.425767	1	1	Up	n.s.	0.370828
LY75	0.0394883	0.0124002	3.1845	0.00145093	0.158489	1	Up	n.s.	2.83835
LY9	0.019257	0.00944496	2.03887	0.0414683	1	1	Up	n.s.	1.38228
LYN	0.0101846	0.0273308	0.37264	0.709418	1	1	Up	n.s.	0.149098
LYPD1	0.0271358	0.0202496	1.34007	0.180229	1	1	Up	n.s.	0.744176
LYPD3	0.0239689	0.0109977	2.17944	0.0293036	1	1	Up	n.s.	1.53308
LYPD8	0.00296052	0.0164005	0.180513	0.85675	1	1	Up	n.s.	0.0671458
LYSMD3	0.0664567	0.0327387	2.02991	0.0423716	1	1	Up	n.s.	1.37293
LYVE1	0.00717831	0.00623137	1.15196	0.249342	1	1	Up	n.s.	0.603205
LYZL2	0.00957366	0.0115731	0.827232	0.40811	1	1	Up	n.s.	0.389223
M6PR	0.00344494	0.0128382	0.268336	0.788442	1	1	Up	n.s.	0.10323
MAD1L1	0.0282378	0.0162182	1.74112	0.0816682	1	1	Up	n.s.	1.08795
MAG	0.0121061	0.0150177	0.806121	0.420177	1	1	Up	n.s.	0.376567
MAMDC2	0.0114561	0.0111005	1.03204	0.30206	1	1	Up	n.s.	0.519906
MAMDC4	0.0352852	0.017839	1.97799	0.0479366	1	1	Up	n.s.	1.31933
MAN1A2	0.0135063	0.00827181	1.63281	0.102517	1	1	Up	n.s.	0.989203
MANF	0.0589302	0.0385817	1.52741	0.126665	1	1	Up	n.s.	0.897343
MAP1LC3B2	0.0166683	0.0210485	0.791898	0.428424	1	1	Up	n.s.	0.368126
MAP2	0.0453612	0.0148343	3.05785	0.00223061	0.214605	1	Up	n.s.	2.65158
MAP2K1	0.00523497	0.0206195	0.253885	0.799586	1	1	Up	n.s.	0.0971349
MAP2K6	0.0114771	0.0323154	0.355158	0.722472	1	1	Up	n.s.	0.141179
MAP4K5	0.0150781	0.0360212	0.418589	0.675519	1	1	Up	n.s.	0.170363
MAPKAPK2	0.0181512	0.0235045	0.772241	0.439976	1	1	Up	n.s.	0.356571
MAPRE3	0.0619323	0.0465781	1.32964	0.183643	1	1	Up	n.s.	0.736026
MAPT	0.0252444	0.0167529	1.50687	0.131851	1	1	Up	n.s.	0.879916
MARS1	0.0380954	0.0274925	1.38566	0.165857	1	1	Up	n.s.	0.780267
MASP1	0.00988743	0.0076361	1.29483	0.195385	1	1	Up	n.s.	0.709108
MATN3	0.0055522	0.0104136	0.53317	0.593918	1	1	Up	n.s.	0.226273
MAX	0.055379	0.0337762	1.63959	0.101097	1	1	Up	n.s.	0.99526
MCAM	0.0246019	0.0107221	2.29451	0.0217653	1	1	Up	n.s.	1.66224
MDGA1	0.0531737	0.0224031	2.37349	0.0176244	0.918464	1	Up	n.s.	1.75389
MDH1	0.00184859	0.0130918	0.141202	0.887711	1	1	Up	n.s.	0.0517285
MDM1	0.0276049	0.00993409	2.77881	0.00545822	0.402754	1	Up	n.s.	2.26295
MECR	0.014964	0.0293513	0.509823	0.610178	1	1	Up	n.s.	0.214543
MED21	0.00977055	0.0159694	0.61183	0.540654	1	1	Up	n.s.	0.267081
MEGF11	0.017339	0.010505	1.65054	0.0988395	1	1	Up	n.s.	1.00507
MEGF9	0.0111084	0.00668299	1.66219	0.0964812	1	1	Up	n.s.	1.01556
MELTF	0.00971678	0.00939105	1.03469	0.300822	1	1	Up	n.s.	0.521691
MENT	0.0181734	0.00731805	2.48337	0.0130183	0.728509	1	Up	n.s.	1.88545
MESD	0.0454839	0.0391796	1.16091	0.245685	1	1	Up	n.s.	0.609622
METAP1D	0.0416153	0.0265301	1.56861	0.116746	1	1	Up	n.s.	0.932758
METAP2	0.0142351	0.0185338	0.768059	0.442456	1	1	Up	n.s.	0.35413
MFAP3L	0.0143602	0.0209198	0.68644	0.492439	1	1	Up	n.s.	0.307647
MFAP4	0.0217567	0.0103307	2.10602	0.0352081	1	1	Up	n.s.	1.45336
MFGE8	0.000951239	0.0141771	0.0670969	0.946505	1	1	Up	n.s.	0.0238772
MGLL	0.0537177	0.0280315	1.91634	0.0553276	1	1	Up	n.s.	1.25706
MGMT	0.0280095	0.0390582	0.717122	0.473302	1	1	Up	n.s.	0.324862
MIA	0.000694788	0.0118498	0.0586327	0.953245	1	1	Up	n.s.	0.0207955
MICALL2	0.020342	0.0222591	0.913871	0.36079	1	1	Up	n.s.	0.442746
MILR1	0.0415182	0.016284	2.54963	0.0107866	0.645502	1	Up	n.s.	1.96711
MINDY1	0.0614736	0.0346549	1.77388	0.0760897	1	1	Up	n.s.	1.11867
MINK1	0.03692	0.0296161	1.24662	0.212544	1	1	Up	n.s.	0.672551
MKI67	0.0117562	0.0127722	0.920448	0.357344	1	1	Up	n.s.	0.446914
MLN	0.0233566	0.0286438	0.815417	0.414837	1	1	Up	n.s.	0.382122
MME	0.0317871	0.026218	1.21241	0.22536	1	1	Up	n.s.	0.647123
MMP1	0.0470359	0.0296622	1.58572	0.11281	1	1	Up	n.s.	0.947651
MMP10	0.0250176	0.0192046	1.30269	0.192685	1	1	Up	n.s.	0.715151
MMP12	0.0225402	0.0175535	1.28408	0.199119	1	1	Up	n.s.	0.700887
MMP15	0.00188564	0.0157567	0.119672	0.904743	1	1	Up	n.s.	0.0434746
MMP7	0.0244181	0.0158754	1.53811	0.124029	1	1	Up	n.s.	0.906478
MMUT	0.00228567	0.0158165	0.144512	0.885097	1	1	Up	n.s.	0.0530092
MN1	0.0107139	0.0185809	0.576605	0.564209	1	1	Up	n.s.	0.24856
MOCS2	0.0177503	0.0215643	0.823137	0.410435	1	1	Up	n.s.	0.386756
MOG	0.0308563	0.0108494	2.84405	0.00445611	0.349425	1	Up	n.s.	2.35104
MORF4L2	0.00981352	0.0119925	0.818304	0.413188	1	1	Up	n.s.	0.383852
MPHOSPH8	0.0273293	0.0243878	1.12061	0.262459	1	1	Up	n.s.	0.580938
MPI	0.0295132	0.0275907	1.06968	0.284769	1	1	Up	n.s.	0.545508
MPO	0.0201855	0.0153249	1.31717	0.187787	1	1	Up	n.s.	0.726334
MPRIP	0.0110935	0.0141013	0.786701	0.431461	1	1	Up	n.s.	0.365058
MRPL24	0.0168859	0.0124544	1.35582	0.175163	1	1	Up	n.s.	0.756557
MRPL28	0.00283063	0.011768	0.240536	0.809916	1	1	Up	n.s.	0.0915599
MRPL58	0.0277757	0.022875	1.21424	0.224663	1	1	Up	n.s.	0.648469
MRPS16	0.0073229	0.00940258	0.778818	0.436091	1	1	Up	n.s.	0.360423
MSLNL	0.00626202	0.0118988	0.526274	0.5987	1	1	Up	n.s.	0.22279
MSMB	0.0264038	0.0228475	1.15565	0.247829	1	1	Up	n.s.	0.605848
MSR1	0.0384251	0.0151823	2.53091	0.0113797	0.663532	1	Up	n.s.	1.94387
MSRA	0.018325	0.0234268	0.782222	0.434088	1	1	Up	n.s.	0.362423
MSTN	0.0297808	0.0169805	1.75383	0.0794666	1	1	Up	n.s.	1.09982
MTDH	0.0484244	0.0297828	1.62592	0.103975	1	1	Up	n.s.	0.983073
MTHFD2	0.0143963	0.00827469	1.7398	0.0819007	1	1	Up	n.s.	1.08671
MTHFSD	0.0417242	0.0361979	1.15267	0.249052	1	1	Up	n.s.	0.603709
MTIF3	0.0165781	0.02792	0.593773	0.552667	1	1	Up	n.s.	0.257536
MTPN	0.000848727	0.0104897	0.0809109	0.935513	1	1	Up	n.s.	0.0289501
MTSS1	0.0274325	0.0359619	0.76282	0.445575	1	1	Up	n.s.	0.35108
MTSS2	0.00354149	0.0318218	0.111291	0.911386	1	1	Up	n.s.	0.0402977
MTUS1	0.0213639	0.0180528	1.18341	0.236653	1	1	Up	n.s.	0.625888
MUC16	0.0611541	0.0605726	1.0096	0.312691	1	1	Up	n.s.	0.504884
MUC2	0.0678639	0.0291606	2.32725	0.0199566	1	1	Up	n.s.	1.69991
MUCL3	0.00824822	0.0140149	0.588534	0.556177	1	1	Up	n.s.	0.254787
MVK	0.0735536	0.0261286	2.81506	0.00487871	0.375474	1	Up	n.s.	2.31169
MXRA8	0.00194178	0.0102133	0.190122	0.849214	1	1	Up	n.s.	0.0709827
MYCBP2	0.00753391	0.0214298	0.351563	0.725167	1	1	Up	n.s.	0.139562
MYDGF	0.0431255	0.0320745	1.34454	0.17878	1	1	Up	n.s.	0.74768
MYH4	0.0172731	0.0147459	1.17139	0.241449	1	1	Up	n.s.	0.617175
MYL1	0.025507	0.0130063	1.96113	0.0498699	1	1	Up	n.s.	1.30216
MYL6B	0.0772485	0.029398	2.62768	0.00860004	0.55543	1	Up	n.s.	2.0655
MYLPF	0.030482	0.0156602	1.94647	0.0516052	1	1	Up	n.s.	1.28731
MYO6	0.00107449	0.0117856	0.0911703	0.927358	1	1	Up	n.s.	0.0327527
MYO9B	0.0480607	0.0217221	2.21252	0.0269352	1	1	Up	n.s.	1.56968
MYOC	0.0144422	0.0146996	0.982487	0.325865	1	1	Up	n.s.	0.486963
MYOM1	0.0117653	0.0151017	0.779074	0.43594	1	1	Up	n.s.	0.360573
MYOM2	0.0066857	0.0161387	0.414266	0.678681	1	1	Up	n.s.	0.168334
MZB1	0.0205818	0.0169171	1.21663	0.223751	1	1	Up	n.s.	0.650234
MZT1	0.00918441	0.0170063	0.540059	0.589159	1	1	Up	n.s.	0.229768
NAA10	0.00896676	0.0163129	0.549672	0.582547	1	1	Up	n.s.	0.234669
NAA80	0.017215	0.0385876	0.446128	0.655507	1	1	Up	n.s.	0.183422
NACC1	0.00250351	0.0178577	0.140193	0.888508	1	1	Up	n.s.	0.0513384
NADK	0.0274042	0.0183493	1.49348	0.135319	1	1	Up	n.s.	0.868642
NAGK	0.0558901	0.0184589	3.02781	0.00246474	0.230913	1	Up	n.s.	2.60823
NAP1L4	0.00174647	0.0132771	0.13154	0.895349	1	1	Up	n.s.	0.0480076
NARS1	0.00568611	0.0150192	0.378588	0.704996	1	1	Up	n.s.	0.151814
NBL1	0.0267097	0.00863058	3.09477	0.0019707	0.194844	1	Up	n.s.	2.70538
NBN	0.0233308	0.0174647	1.33589	0.181592	1	1	Up	n.s.	0.740904
NCAM2	0.0252341	0.00896448	2.8149	0.00488113	0.375474	1	Up	n.s.	2.31148
NCK2	0.0395854	0.0340638	1.1621	0.245202	1	1	Up	n.s.	0.610476
NCR1	0.00377487	0.0118496	0.318565	0.750058	1	1	Up	n.s.	0.124905
NCS1	0.0025078	0.00913441	0.274544	0.783668	1	1	Up	n.s.	0.105868
NDST1	0.00738392	0.0198606	0.371788	0.710053	1	1	Up	n.s.	0.148709
NDUFA5	0.0227678	0.0114152	1.99452	0.0461017	1	1	Up	n.s.	1.33628
NDUFB7	0.0399671	0.0284207	1.40627	0.159652	1	1	Up	n.s.	0.796825
NECTIN1	0.00166512	0.0104187	0.15982	0.873024	1	1	Up	n.s.	0.058974
NECTIN2	0.0189789	0.00953242	1.99098	0.0464882	1	1	Up	n.s.	1.33266
NECTIN4	0.0150188	0.0100897	1.48853	0.136617	1	1	Up	n.s.	0.864494
NEFL	0.0370766	0.0143332	2.58676	0.0096912	0.595623	1	Up	n.s.	2.01362
NEK7	0.0312304	0.0237558	1.31464	0.188638	1	1	Up	n.s.	0.724371
NENF	0.0380811	0.0355868	1.07009	0.284584	1	1	Up	n.s.	0.545789
NEO1	0.0133392	0.00712852	1.87124	0.061318	1	1	Up	n.s.	1.21241
NEXN	0.0183138	0.0221255	0.827723	0.407832	1	1	Up	n.s.	0.389519
NFASC	0.0131033	0.00913894	1.43379	0.151638	1	1	Up	n.s.	0.819191
NFAT5	0.023338	0.0279667	0.83449	0.404009	1	1	Up	n.s.	0.393609
NFATC1	0.0306573	0.0316685	0.96807	0.333014	1	1	Up	n.s.	0.477537
NFE2	0.0624291	0.024123	2.58795	0.00965805	0.595048	1	Up	n.s.	2.01511
NFIC	0.0113966	0.01377	0.827644	0.407877	1	1	Up	n.s.	0.389471
NFKB1	0.00843983	0.0238516	0.353848	0.723454	1	1	Up	n.s.	0.140589
NFKB2	0.025348	0.0180344	1.40554	0.159869	1	1	Up	n.s.	0.796235
NFU1	0.0432426	0.0327253	1.32138	0.186381	1	1	Up	n.s.	0.729598
NFX1	0.0301588	0.0219973	1.37103	0.170374	1	1	Up	n.s.	0.768597
NFYA	0.000455371	0.0126174	0.0360907	0.97121	1	1	Up	n.s.	0.0126867
NGRN	0.00671257	0.00710968	0.944145	0.345101	1	1	Up	n.s.	0.462054
NHLRC3	0.0364895	0.0106736	3.41869	0.000629838	0.0810414	1	Up	n.s.	3.20077
NINJ1	0.00780154	0.0178416	0.437266	0.66192	1	1	Up	n.s.	0.179194
NIT2	0.0309802	0.0238703	1.29786	0.194343	1	1	Up	n.s.	0.71143
NLGN2	0.0397932	0.0151304	2.63002	0.00854095	0.554807	1	Up	n.s.	2.06849
NME1	0.00981343	0.00687651	1.42709	0.15356	1	1	Up	n.s.	0.813722
NMI	0.0491642	0.0229784	2.13959	0.0323938	1	1	Up	n.s.	1.48954
NMRK2	0.0098868	0.0131455	0.752105	0.451992	1	1	Up	n.s.	0.344869
NMT1	0.0311991	0.0210541	1.48185	0.138386	1	1	Up	n.s.	0.858908
NOMO1	0.0110401	0.00790704	1.39624	0.162649	1	1	Up	n.s.	0.788749
NOS3	0.00446227	0.0173615	0.25702	0.797164	1	1	Up	n.s.	0.0984522
NOTCH1	0.00556741	0.00505389	1.10161	0.270637	1	1	Up	n.s.	0.567612
NOTCH2	0.0152114	0.00677761	2.24436	0.0248139	1	1	Up	n.s.	1.6053
NOTCH3	0.0210926	0.0110025	1.91708	0.0552331	1	1	Up	n.s.	1.2578
NPDC1	0.0174474	0.0101857	1.71293	0.0867324	1	1	Up	n.s.	1.06182
NPHS1	8.56198e-05	0.0108791	0.00787016	0.993721	1	1	Up	n.s.	0.0027357
NPHS2	0.0399876	0.0331276	1.20708	0.227408	1	1	Up	n.s.	0.643195
NPL	0.0182862	0.014799	1.23564	0.216598	1	1	Up	n.s.	0.664345
NPPC	0.0257994	0.0153643	1.67918	0.0931229	1	1	Up	n.s.	1.03094
NPTN	0.00970794	0.0261212	0.37165	0.710155	1	1	Up	n.s.	0.148647
NPTX1	0.00908061	0.0131282	0.691689	0.489136	1	1	Up	n.s.	0.310571
NPTX2	0.0118969	0.0106766	1.1143	0.265157	1	1	Up	n.s.	0.576497
NPTXR	0.01242	0.0112324	1.10573	0.268849	1	1	Up	n.s.	0.570491
NPY	0.00806164	0.0213653	0.377323	0.705935	1	1	Up	n.s.	0.151235
NRCAM	0.0286493	0.00916001	3.12765	0.00176306	0.17783	1	Up	n.s.	2.75373
NRGN	0.0170261	0.0290856	0.585379	0.558296	1	1	Up	n.s.	0.253136
NRN1	0.0116242	0.0114308	1.01692	0.309198	1	1	Up	n.s.	0.509763
NRP1	0.00681687	0.00887378	0.768204	0.44237	1	1	Up	n.s.	0.354215
NRP2	0.0189309	0.00923618	2.04964	0.0404045	1	1	Up	n.s.	1.39357
NRTN	0.0142596	0.0161196	0.884612	0.37637	1	1	Up	n.s.	0.424385
NRXN3	0.010702	0.0112662	0.949916	0.34216	1	1	Up	n.s.	0.465771
NT5C	0.0221171	0.0235384	0.93962	0.347418	1	1	Up	n.s.	0.459148
NT5C3A	0.0111103	0.0281389	0.394838	0.692964	1	1	Up	n.s.	0.159289
NT5E	0.0535869	0.0180957	2.9613	0.00306481	0.267122	1	Up	n.s.	2.5136
NTF4	0.00588943	0.0124982	0.471223	0.637484	1	1	Up	n.s.	0.195531
NTRK2	0.00299333	0.00830444	0.36045	0.718512	1	1	Up	n.s.	0.143566
NTRK3	0.0255042	0.00733857	3.47537	0.000510578	0.0682981	1	Up	n.s.	3.29194
NUBP1	0.0405003	0.0312346	1.29665	0.194758	1	1	Up	n.s.	0.710504
NUDC	0.0358187	0.020492	1.74794	0.0804801	1	1	Up	n.s.	1.09431
NUDT10	0.0159698	0.00821717	1.94346	0.0519665	1	1	Up	n.s.	1.28428
NUDT16	0.0224731	0.0280388	0.801498	0.422848	1	1	Up	n.s.	0.373816
NUDT5	0.0136024	0.0166025	0.819297	0.412621	1	1	Up	n.s.	0.384449
NUMB	0.0405541	0.0269781	1.50323	0.132788	1	1	Up	n.s.	0.876841
NXPE4	0.0182103	0.0109554	1.66223	0.0964735	1	1	Up	n.s.	1.01559
NXPH1	0.0372656	0.0123552	3.01618	0.00256114	0.233766	1	Up	n.s.	2.59157
OBP2B	0.0169532	0.0203127	0.834612	0.40394	1	1	Up	n.s.	0.393683
OCLN	0.0170174	0.0144832	1.17498	0.240011	1	1	Up	n.s.	0.619769
ODAM	0.0253266	0.0175294	1.44481	0.148519	1	1	Up	n.s.	0.828219
OFD1	0.00916457	0.0210072	0.436258	0.662652	1	1	Up	n.s.	0.178715
OGA	0.0477367	0.0226724	2.1055	0.0352536	1	1	Up	n.s.	1.4528
OGN	0.0200732	0.0136122	1.47465	0.140314	1	1	Up	n.s.	0.8529
OGT	0.013283	0.020052	0.662428	0.507701	1	1	Up	n.s.	0.294392
OLFM4	0.0435002	0.0395466	1.09997	0.271351	1	1	Up	n.s.	0.566469
OLR1	0.0170813	0.0195952	0.871711	0.38337	1	1	Up	n.s.	0.416382
OMD	0.0125772	0.0142236	0.884254	0.376564	1	1	Up	n.s.	0.424162
OMG	0.0350438	0.0219184	1.59883	0.109865	1	1	Up	n.s.	0.959142
OMP	0.00968318	0.0156095	0.620339	0.535038	1	1	Up	n.s.	0.271616
OPHN1	0.0445169	0.0348534	1.27726	0.201517	1	1	Up	n.s.	0.695688
OPLAH	0.048978	0.0220939	2.21681	0.0266412	1	1	Up	n.s.	1.57445
OSBPL2	0.0147749	0.0125888	1.17365	0.24054	1	1	Up	n.s.	0.618812
OSCAR	0.0315881	0.0109901	2.87423	0.00405181	0.323812	1	Up	n.s.	2.39235
OSM	0.00171228	0.0238776	0.0717109	0.942832	1	1	Up	n.s.	0.0255656
OSMR	0.0109755	0.00648675	1.69199	0.0906549	1	1	Up	n.s.	1.04261
OSTN	0.0244234	0.0132877	1.83804	0.0660637	1	1	Up	n.s.	1.18004
OTOA	0.0244106	0.0169594	1.43936	0.150057	1	1	Up	n.s.	0.823743
OTUD7B	0.00469204	0.0203875	0.230143	0.817982	1	1	Up	n.s.	0.0872564
OXCT1	0.0352578	0.0223095	1.58039	0.114025	1	1	Up	n.s.	0.942999
P4HB	0.00197031	0.0127577	0.154441	0.877263	1	1	Up	n.s.	0.0568703
PADI2	0.00959962	0.0184475	0.520376	0.602804	1	1	Up	n.s.	0.219824
PAEP	0.0262836	0.0427265	0.615159	0.538453	1	1	Up	n.s.	0.268852
PAFAH1B3	0.030888	0.0374217	0.825404	0.409147	1	1	Up	n.s.	0.388121
PAFAH2	0.0214848	0.0157006	1.36841	0.171192	1	1	Up	n.s.	0.766517
PAIP2B	0.0325768	0.0169178	1.92559	0.0541617	1	1	Up	n.s.	1.26631
PAK4	0.0240085	0.0196989	1.21877	0.222936	1	1	Up	n.s.	0.65182
PALLD	0.02263	0.0126882	1.78354	0.0745057	1	1	Up	n.s.	1.12781
PALM	0.00738493	0.0102511	0.7204	0.471282	1	1	Up	n.s.	0.326719
PALM2	0.0163453	0.0131317	1.24472	0.213241	1	1	Up	n.s.	0.671129
PALM3	0.0451414	0.0242586	1.86084	0.0627732	1	1	Up	n.s.	1.20223
PAM	0.0265055	0.00901179	2.9412	0.00327085	0.280199	1	Up	n.s.	2.48534
PAMR1	0.0239739	0.00939398	2.55205	0.0107121	0.642583	1	Up	n.s.	1.97012
PARD3	0.0405362	0.0235454	1.72162	0.0851457	1	1	Up	n.s.	1.06984
PARP1	0.0211391	0.0186665	1.13246	0.257446	1	1	Up	n.s.	0.589314
PBK	0.00789762	0.00986224	0.800794	0.423255	1	1	Up	n.s.	0.373397
PBLD	0.0371048	0.0167987	2.20878	0.0271943	1	1	Up	n.s.	1.56552
PCARE	0.0124453	0.0272275	0.457086	0.647612	1	1	Up	n.s.	0.188685
PCBD1	0.0415797	0.0158452	2.62412	0.00869042	0.555971	1	Up	n.s.	2.06096
PCBP2	0.0377803	0.023015	1.64155	0.10069	1	1	Up	n.s.	0.997015
PCDH1	0.0156024	0.00674831	2.31204	0.0207792	1	1	Up	n.s.	1.68237
PCDH12	0.000226489	0.00808938	0.0279984	0.977664	1	1	Up	n.s.	0.00981056
PCDH17	0.0363816	0.0115835	3.14081	0.0016858	0.174253	1	Up	n.s.	2.77319
PCDH7	0.00525867	0.0111216	0.472834	0.636334	1	1	Up	n.s.	0.196315
PCDHB15	0.0451245	0.0127462	3.54024	0.000400171	0.0566175	1	Up	n.s.	3.39775
PCNA	0.057631	0.020661	2.78937	0.00528346	0.396316	1	Up	n.s.	2.27708
PCSK7	0.0234219	0.0143476	1.63246	0.10259	1	1	Up	n.s.	0.988894
PCSK9	0.000439065	0.0128334	0.0342126	0.972708	1	1	Up	n.s.	0.0120176
PCYT2	0.0281968	0.0242919	1.16075	0.24575	1	1	Up	n.s.	0.609506
PDAP1	0.0114947	0.0310913	0.369707	0.711603	1	1	Up	n.s.	0.147762
PDCD1	0.00080209	0.0135802	0.0590632	0.952902	1	1	Up	n.s.	0.0209518
PDCD1LG2	0.0121086	0.0100824	1.20096	0.229771	1	1	Up	n.s.	0.638705
PDCD5	0.014351	0.0190245	0.754343	0.450647	1	1	Up	n.s.	0.346164
PDCL2	0.0471732	0.0171324	2.75345	0.00589957	0.424062	1	Up	n.s.	2.22918
PDE1C	0.035303	0.0176457	2.00065	0.0454361	1	1	Up	n.s.	1.3426
PDE4D	0.0187685	0.0195926	0.957937	0.3381	1	1	Up	n.s.	0.470955
PDE5A	0.0143499	0.0333923	0.429736	0.66739	1	1	Up	n.s.	0.17562
PDGFRA	0.00191628	0.00911173	0.210309	0.833427	1	1	Up	n.s.	0.0791322
PDIA2	0.0157174	0.0129062	1.21782	0.223298	1	1	Up	n.s.	0.651116
PDIA4	0.0280775	0.0195154	1.43874	0.150232	1	1	Up	n.s.	0.823238
PDLIM5	0.102414	0.0378613	2.70499	0.00683329	0.478311	1	Up	n.s.	2.16537
PDLIM7	0.113354	0.0410157	2.76367	0.00571766	0.414098	1	Up	n.s.	2.24278
PDRG1	0.00947686	0.0166308	0.569838	0.56879	1	1	Up	n.s.	0.245048
PDXDC1	0.0381728	0.0186542	2.04633	0.0407297	1	1	Up	n.s.	1.39009
PDZD2	0.0364231	0.0194121	1.87631	0.0606201	1	1	Up	n.s.	1.21738
PDZK1	0.0062802	0.0146381	0.429032	0.667902	1	1	Up	n.s.	0.175287
PEAR1	0.00557468	0.00725195	0.768715	0.442066	1	1	Up	n.s.	0.354513
PECAM1	0.00354289	0.00976951	0.362648	0.71687	1	1	Up	n.s.	0.14456
PECR	0.00267537	0.00912358	0.293237	0.769342	1	1	Up	n.s.	0.11388
PER3	0.0385953	0.038211	1.01006	0.312473	1	1	Up	n.s.	0.505187
PFDN2	0.00361677	0.0177144	0.204171	0.838221	1	1	Up	n.s.	0.0766414
PFDN6	0.012321	0.0208199	0.591792	0.553993	1	1	Up	n.s.	0.256496
PGA4	0.0583492	0.0227131	2.56896	0.0102035	0.621008	1	Up	n.s.	1.99125
PGF	0.000894625	0.00838328	0.106715	0.915015	1	1	Up	n.s.	0.0385717
PGLYRP1	0.0226038	0.0138424	1.63294	0.102487	1	1	Up	n.s.	0.989329
PGLYRP4	0.0243696	0.0197007	1.237	0.216095	1	1	Up	n.s.	0.665355
PGM2	7.55738e-05	0.0190786	0.00396118	0.996839	1	1	Up	n.s.	0.00137478
PHACTR2	0.0578848	0.03653	1.58458	0.113069	1	1	Up	n.s.	0.946657
PHLDB1	0.0297462	0.0174212	1.70747	0.0877417	1	1	Up	n.s.	1.05679
PHLDB2	0.048392	0.029615	1.63404	0.102258	1	1	Up	n.s.	0.990302
PHOSPHO1	0.00881861	0.00968106	0.910914	0.362345	1	1	Up	n.s.	0.440878
PI3	0.0102889	0.0177456	0.579802	0.562051	1	1	Up	n.s.	0.250225
PIBF1	0.00831161	0.024855	0.334404	0.738076	1	1	Up	n.s.	0.131899
PIGR	0.0168053	0.0125767	1.33622	0.181483	1	1	Up	n.s.	0.741164
PIK3AP1	0.0488933	0.0202014	2.4203	0.0155113	0.832629	1	Up	n.s.	1.80935
PIK3IP1	0.0167128	0.0087549	1.90896	0.0562722	1	1	Up	n.s.	1.24971
PILRA	0.0175615	0.0136864	1.28313	0.199451	1	1	Up	n.s.	0.700164
PILRB	0.0081316	0.0184954	0.439656	0.660188	1	1	Up	n.s.	0.180332
PITHD1	0.0214533	0.0255825	0.838592	0.401703	1	1	Up	n.s.	0.396095
PKD2	0.0488563	0.0191322	2.55361	0.0106647	0.641277	1	Up	n.s.	1.97205
PKN3	0.0322262	0.0241354	1.33523	0.181809	1	1	Up	n.s.	0.740386
PLA2G2A	0.00574459	0.0182565	0.314661	0.753021	1	1	Up	n.s.	0.123193
PLA2G4A	0.0708637	0.0282747	2.50626	0.0122047	0.695776	1	Up	n.s.	1.91347
PLAT	0.0440755	0.0173819	2.53571	0.011225	0.658844	1	Up	n.s.	1.94981
PLAU	0.024765	0.00943237	2.62553	0.00865391	0.55543	1	Up	n.s.	2.06279
PLCB1	0.0259996	0.0142913	1.81926	0.068879	1	1	Up	n.s.	1.16191
PLCB2	0.0403398	0.0311712	1.29413	0.195626	1	1	Up	n.s.	0.708574
PLEKHO1	0.026414	0.0224373	1.17723	0.239108	1	1	Up	n.s.	0.621406
PLIN3	0.0074951	0.0139263	0.538197	0.590443	1	1	Up	n.s.	0.228822
PLPBP	0.0117285	0.0219442	0.534469	0.593019	1	1	Up	n.s.	0.226931
PLSCR3	0.00382525	0.0189468	0.201895	0.84	1	1	Up	n.s.	0.0757207
PLTP	0.0364086	0.0118977	3.06015	0.00221341	0.213772	1	Up	n.s.	2.65494
PLXNA4	0.0376189	0.0262317	1.4341	0.151549	1	1	Up	n.s.	0.819446
PLXNB2	0.0173536	0.00773368	2.2439	0.0248434	1	1	Up	n.s.	1.60479
PLXNB3	0.0172797	0.0152533	1.13285	0.257283	1	1	Up	n.s.	0.589588
PM20D1	0.0257488	0.0596862	0.431404	0.666177	1	1	Up	n.s.	0.17641
PMM2	0.0335593	0.0193074	1.73816	0.08219	1	1	Up	n.s.	1.08518
PMVK	0.0297055	0.0353606	0.840074	0.400871	1	1	Up	n.s.	0.396995
PNLIP	0.0180819	0.0199304	0.907253	0.364278	1	1	Up	n.s.	0.438567
PNLIPRP1	0.0150617	0.0251194	0.599603	0.548774	1	1	Up	n.s.	0.260607
PNLIPRP2	0.0423478	0.094274	0.449199	0.65329	1	1	Up	n.s.	0.184894
PNMA1	0.0438759	0.0180548	2.43015	0.0150965	0.82327	1	Up	n.s.	1.82112
PNMA2	0.0244308	0.0140302	1.7413	0.0816376	1	1	Up	n.s.	1.08811
PNPT1	0.0550976	0.0381071	1.44586	0.148222	1	1	Up	n.s.	0.829088
PODXL	0.0148218	0.00488932	3.03146	0.002435	0.228985	1	Up	n.s.	2.6135
POF1B	0.0372837	0.0145626	2.56023	0.0104635	0.635286	1	Up	n.s.	1.98032
POLR2A	0.00279797	0.00945026	0.296074	0.767175	1	1	Up	n.s.	0.115105
POLR2F	0.00887271	0.0113508	0.781678	0.434408	1	1	Up	n.s.	0.362103
PPIB	0.0352029	0.0306725	1.1477	0.251096	1	1	Up	n.s.	0.60016
PPIF	0.0320994	0.0199896	1.6058	0.108324	1	1	Up	n.s.	0.965274
PPL	0.0351397	0.0105984	3.31556	0.000915363	0.110163	1	Up	n.s.	3.03841
PPM1A	0.000965725	0.0101169	0.0954565	0.923953	1	1	Up	n.s.	0.0343503
PPM1B	0.00890297	0.0200482	0.444079	0.656988	1	1	Up	n.s.	0.182443
PPM1F	0.0244367	0.0168606	1.44934	0.14725	1	1	Up	n.s.	0.831943
PPP1CC	0.0280129	0.0265938	1.05336	0.29218	1	1	Up	n.s.	0.534349
PPP1R12A	0.0277413	0.0309694	0.895765	0.370383	1	1	Up	n.s.	0.431349
PPP1R12B	0.0603723	0.0229621	2.62921	0.00856132	0.554807	1	Up	n.s.	2.06746
PPP1R14A	0.0518202	0.0249391	2.07787	0.0377267	1	1	Up	n.s.	1.42335
PPP1R14D	0.00425309	0.0121482	0.3501	0.726265	1	1	Up	n.s.	0.138905
PPP1R2	0.0148187	0.0257989	0.574395	0.565703	1	1	Up	n.s.	0.247411
PPP1R9B	0.00437523	0.0309165	0.141518	0.887461	1	1	Up	n.s.	0.0518505
PPP2R5A	0.0637658	0.0378578	1.68435	0.0921211	1	1	Up	n.s.	1.03564
PPP3R1	1.55208e-05	0.0134113	0.00115729	0.999077	1	1	Up	n.s.	0.000401204
PRAME	0.0116023	0.00819107	1.41645	0.15665	1	1	Up	n.s.	0.805069
PRC1	0.0092339	0.0143558	0.643216	0.520087	1	1	Up	n.s.	0.283924
PRCP	0.0247746	0.0105755	2.34264	0.0191519	0.978001	1	Up	n.s.	1.71779
PRDX3	0.00499169	0.0232729	0.214485	0.83017	1	1	Up	n.s.	0.0808329
PRDX5	0.00251334	0.0217959	0.115313	0.908198	1	1	Up	n.s.	0.0418196
PREB	0.0152345	0.00946876	1.60892	0.107641	1	1	Up	n.s.	0.968023
PRG2	0.0270842	0.0165308	1.63841	0.101344	1	1	Up	n.s.	0.994203
PRKAB1	0.0184777	0.0176491	1.04695	0.295128	1	1	Up	n.s.	0.52999
PRKAG3	0.0115538	0.0101414	1.13927	0.254599	1	1	Up	n.s.	0.594143
PRKAR1A	0.0162972	0.0269229	0.605327	0.544964	1	1	Up	n.s.	0.263632
PRKAR2A	0.0288579	0.0262427	1.09966	0.271488	1	1	Up	n.s.	0.56625
PRKCQ	0.000152914	0.0140005	0.010922	0.991286	1	1	Up	n.s.	0.00380115
PRKG1	0.0712783	0.0405788	1.75654	0.0790029	1	1	Up	n.s.	1.10236
PRKRA	0.0174529	0.0218767	0.797785	0.424999	1	1	Up	n.s.	0.371612
PRL	0.00200353	0.0241811	0.0828549	0.933967	1	1	Up	n.s.	0.0296684
PRND	0.0496379	0.0164264	3.02183	0.00251394	0.23365	1	Up	n.s.	2.59964
PROS1	0.0143699	0.00813736	1.76592	0.0774163	1	1	Up	n.s.	1.11117
PRRT3	0.014526	0.0122966	1.1813	0.23749	1	1	Up	n.s.	0.624355
PRSS2	0.00891861	0.0170997	0.521565	0.601975	1	1	Up	n.s.	0.220421
PRSS22	0.0192633	0.0113023	1.70437	0.08832	1	1	Up	n.s.	1.05394
PRSS27	0.0185833	0.0129585	1.43406	0.15156	1	1	Up	n.s.	0.819415
PRTFDC1	0.0247046	0.0360123	0.686003	0.492714	1	1	Up	n.s.	0.307405
PRTN3	0.0105193	0.0158089	0.6654	0.505798	1	1	Up	n.s.	0.296023
PRUNE2	0.00480726	0.00924596	0.519931	0.603114	1	1	Up	n.s.	0.219601
PSAPL1	0.0359971	0.01601	2.24842	0.0245545	1	1	Up	n.s.	1.60987
PSIP1	0.0468384	0.0211159	2.21816	0.0265482	1	1	Up	n.s.	1.57597
PSMC3	0.00383578	0.00974734	0.393521	0.693937	1	1	Up	n.s.	0.15868
PSMD5	0.00795069	0.017598	0.451794	0.651419	1	1	Up	n.s.	0.186139
PSPN	0.104646	0.0313491	3.33808	0.000844198	0.10454	1	Up	n.s.	3.07356
PSTPIP2	0.0216228	0.0346205	0.624565	0.53226	1	1	Up	n.s.	0.273876
PTGDS	0.00851323	0.00966113	0.881184	0.378223	1	1	Up	n.s.	0.422253
PTGES2	0.023974	0.0175959	1.36248	0.173053	1	1	Up	n.s.	0.76182
PTGR1	0.00579066	0.0267445	0.216518	0.828585	1	1	Up	n.s.	0.081663
PTN	0.0136913	0.016104	0.850182	0.395228	1	1	Up	n.s.	0.403152
PTP4A3	0.00370937	0.0169637	0.218666	0.826912	1	1	Up	n.s.	0.0825409
PTPN1	0.0409745	0.0255824	1.60167	0.109236	1	1	Up	n.s.	0.961634
PTPN6	0.0491753	0.0286629	1.71565	0.086233	1	1	Up	n.s.	1.06433
PTPN9	0.0125352	0.012335	1.01623	0.309524	1	1	Up	n.s.	0.509306
PTPRB	0.0237213	0.00953759	2.48714	0.012881	0.724067	1	Up	n.s.	1.89005
PTPRC	0.0213737	0.0073536	2.90657	0.00365601	0.298867	1	Up	n.s.	2.43699
PTPRF	0.00387333	0.00925228	0.418636	0.675484	1	1	Up	n.s.	0.170385
PTPRK	0.0188339	0.00701156	2.68611	0.00723156	0.490223	1	Up	n.s.	2.14077
PTPRM	0.0240037	0.00788687	3.0435	0.00233961	0.222524	1	Up	n.s.	2.63086
PTPRR	0.0323174	0.0119357	2.70762	0.00677931	0.476347	1	Up	n.s.	2.16881
PTS	0.0513753	0.018572	2.76627	0.00567217	0.41366	1	Up	n.s.	2.24625
PTTG1	0.0050183	0.0131347	0.382064	0.702416	1	1	Up	n.s.	0.153406
PTX3	0.00887566	0.0159645	0.555962	0.578239	1	1	Up	n.s.	0.237892
PVR	0.00611087	0.0118889	0.513999	0.607255	1	1	Up	n.s.	0.216629
PXDNL	0.010024	0.0183787	0.545416	0.58547	1	1	Up	n.s.	0.232495
PYDC1	0.0172065	0.0132328	1.30029	0.19351	1	1	Up	n.s.	0.713296
PYY	0.00507004	0.031641	0.160236	0.872696	1	1	Up	n.s.	0.0591372
PZP	0.0142823	0.0172046	0.830143	0.406462	1	1	Up	n.s.	0.39098
QDPR	0.00107609	0.0140621	0.076524	0.939003	1	1	Up	n.s.	0.0273332
QPCT	0.00208031	0.00872946	0.23831	0.811642	1	1	Up	n.s.	0.0906355
RAB10	0.00359077	0.0171595	0.209258	0.834248	1	1	Up	n.s.	0.0787049
RAB11FIP3	0.0459394	0.0346606	1.32541	0.185042	1	1	Up	n.s.	0.732729
RAB2B	0.0235107	0.0195688	1.20144	0.229588	1	1	Up	n.s.	0.639051
RAB33A	0.0517741	0.0214391	2.41494	0.0157418	0.839595	1	Up	n.s.	1.80295
RAB37	0.0339244	0.0266113	1.27481	0.202382	1	1	Up	n.s.	0.693829
RAB3GAP1	0.0561807	0.0183241	3.06595	0.00217111	0.211319	1	Up	n.s.	2.66332
RAB44	0.022833	0.0144073	1.58482	0.113015	1	1	Up	n.s.	0.946864
RAB6A	0.0386684	0.0151819	2.547	0.0108683	0.645757	1	Up	n.s.	1.96384
RABEP1	0.00304937	0.0252853	0.120599	0.90401	1	1	Up	n.s.	0.043827
RABEPK	0.0189213	0.0190265	0.994469	0.32	1	1	Up	n.s.	0.494851
RABGAP1L	0.00538543	0.0197033	0.273327	0.784603	1	1	Up	n.s.	0.10535
RAD23B	0.00928909	0.0150143	0.618684	0.536127	1	1	Up	n.s.	0.270732
RALB	0.00666957	0.00956452	0.697324	0.485604	1	1	Up	n.s.	0.313718
RALY	0.0159596	0.0157729	1.01184	0.311622	1	1	Up	n.s.	0.506372
RANBP2	0.0203637	0.0105908	1.92278	0.0545141	1	1	Up	n.s.	1.26349
RANGAP1	0.00682222	0.0157228	0.433905	0.664359	1	1	Up	n.s.	0.177597
RAP1A	0.000209226	0.0220869	0.00947283	0.992442	1	1	Up	n.s.	0.00329489
RAPGEF2	0.0389103	0.0169489	2.29575	0.0216952	1	1	Up	n.s.	1.66364
RASGRF1	0.000181506	0.0139338	0.0130263	0.989607	1	1	Up	n.s.	0.0045373
RBFOX3	0.0102482	0.0126553	0.809797	0.418061	1	1	Up	n.s.	0.37876
RBKS	0.0225303	0.0167379	1.34606	0.178288	1	1	Up	n.s.	0.748877
RBM17	0.0574906	0.0243808	2.35802	0.0183769	0.951728	1	Up	n.s.	1.73573
RBM25	0.0233383	0.0146697	1.59091	0.111636	1	1	Up	n.s.	0.952195
RBP1	0.0239247	0.0224995	1.06334	0.287633	1	1	Up	n.s.	0.541161
RBP5	0.0374876	0.0194248	1.92988	0.0536269	1	1	Up	n.s.	1.27062
RBPMS	0.0554005	0.0212421	2.60806	0.00910894	0.569635	1	Up	n.s.	2.04053
RBPMS2	0.0961739	0.0333976	2.87966	0.00398295	0.320356	1	Up	n.s.	2.3998
RCC1	0.0120548	0.0163699	0.736402	0.46149	1	1	Up	n.s.	0.335838
RCOR1	0.0101238	0.0144614	0.700059	0.483894	1	1	Up	n.s.	0.31525
RECK	0.0211275	0.00663409	3.18469	0.00145012	0.158489	1	Up	n.s.	2.8386
REEP4	0.00554016	0.0200361	0.276509	0.782158	1	1	Up	n.s.	0.106705
REG3A	0.00148356	0.0199478	0.0743721	0.940715	1	1	Up	n.s.	0.0265421
REG3G	0.0220861	0.0126426	1.74695	0.0806522	1	1	Up	n.s.	1.09338
RELB	0.0539521	0.0159376	3.38522	0.000711851	0.0899316	1	Up	n.s.	3.14761
REN	0.0504203	0.024523	2.05604	0.0397838	1	1	Up	n.s.	1.40029
REPS1	0.0240734	0.0124167	1.93879	0.0525332	1	1	Up	n.s.	1.27957
REST	0.0028119	0.0112519	0.249905	0.802662	1	1	Up	n.s.	0.0954673
RET	0.0089382	0.0130323	0.685851	0.49281	1	1	Up	n.s.	0.30732
RETN	0.0062275	0.0137893	0.45162	0.651545	1	1	Up	n.s.	0.186056
REXO2	0.0267333	0.0156708	1.70593	0.0880283	1	1	Up	n.s.	1.05538
RFC4	0.0115393	0.00685103	1.68431	0.0921285	1	1	Up	n.s.	1.03561
RGCC	0.037686	0.0243037	1.55063	0.120998	1	1	Up	n.s.	0.917223
RGL2	0.0359692	0.0204625	1.75781	0.0787864	1	1	Up	n.s.	1.10355
RGMA	0.0341393	0.0101461	3.36477	0.000766648	0.0958859	1	Up	n.s.	3.1154
RGS10	0.0463098	0.019023	2.43441	0.0149202	0.81667	1	Up	n.s.	1.82623
RGS8	0.0182359	0.0210388	0.866774	0.38607	1	1	Up	n.s.	0.413334
RHOC	0.0383018	0.0377025	1.0159	0.309684	1	1	Up	n.s.	0.509081
RICTOR	0.0209538	0.0155287	1.34936	0.177228	1	1	Up	n.s.	0.751468
RILPL2	0.0774982	0.0313776	2.46986	0.0135204	0.7499	1	Up	n.s.	1.86901
RIPK4	0.0215175	0.0218273	0.985807	0.324233	1	1	Up	n.s.	0.489143
RNASE10	0.0031741	0.0153819	0.206353	0.836516	1	1	Up	n.s.	0.0775258
RNASE4	0.00176084	0.00907695	0.19399	0.846185	1	1	Up	n.s.	0.0725348
RNASEH2A	0.0300177	0.0158858	1.88959	0.0588187	1	1	Up	n.s.	1.23048
RNF149	0.0146173	0.0100228	1.4584	0.144737	1	1	Up	n.s.	0.839419
RNF31	0.00914601	0.0117849	0.776081	0.437706	1	1	Up	n.s.	0.358818
RNF4	0.0245419	0.020953	1.17128	0.241493	1	1	Up	n.s.	0.617096
RNF43	0.00325794	0.0184492	0.17659	0.859831	1	1	Up	n.s.	0.0655868
RNF5	0.00402675	0.0233051	0.172784	0.862822	1	1	Up	n.s.	0.0640789
ROBO4	0.00966799	0.0056679	1.70574	0.0880629	1	1	Up	n.s.	1.05521
ROR1	0.0160102	0.0101411	1.57874	0.114401	1	1	Up	n.s.	0.94157
RP2	0.00816714	0.0135922	0.600868	0.547931	1	1	Up	n.s.	0.261274
RPA2	0.0181822	0.0100054	1.81724	0.069188	1	1	Up	n.s.	1.15997
RPE	0.00796492	0.0227292	0.350426	0.726021	1	1	Up	n.s.	0.139051
RPGR	0.0260448	0.0131007	1.98804	0.0468134	1	1	Up	n.s.	1.32963
RPL14	0.00406516	0.0130392	0.311766	0.75522	1	1	Up	n.s.	0.121926
RPS10	0.0257348	0.0133317	1.93034	0.0535717	1	1	Up	n.s.	1.27106
RRAS	0.0711355	0.04166	1.70752	0.0877318	1	1	Up	n.s.	1.05684
RRM2	0.0314532	0.0165147	1.90456	0.0568429	1	1	Up	n.s.	1.24532
RRP15	0.0560422	0.0292291	1.91735	0.0552007	1	1	Up	n.s.	1.25806
RTKN2	0.0201741	0.0166801	1.20947	0.226487	1	1	Up	n.s.	0.644956
RTN4IP1	0.0384886	0.0291995	1.31812	0.187469	1	1	Up	n.s.	0.727071
RWDD1	0.000127927	0.0205082	0.00623782	0.995023	1	1	Up	n.s.	0.00216688
S100A11	0.0116629	0.0155318	0.750902	0.452715	1	1	Up	n.s.	0.344175
S100G	0.0123035	0.0148828	0.826692	0.408416	1	1	Up	n.s.	0.388897
S100P	0.0352701	0.017929	1.96721	0.0491649	1	1	Up	n.s.	1.30835
SAFB2	0.00729632	0.00877256	0.831721	0.405571	1	1	Up	n.s.	0.391933
SAG	0.00538265	0.0166417	0.323444	0.74636	1	1	Up	n.s.	0.127051
SAMD9L	0.0208926	0.0235974	0.885376	0.375958	1	1	Up	n.s.	0.42486
SAP18	0.041652	0.0233182	1.78625	0.0740662	1	1	Up	n.s.	1.13038
SARG	0.0206022	0.0351355	0.586362	0.557635	1	1	Up	n.s.	0.25365
SART1	0.0179928	0.012229	1.47132	0.141212	1	1	Up	n.s.	0.850128
SAT1	0.0187641	0.0159862	1.17377	0.240495	1	1	Up	n.s.	0.618894
SAT2	0.010818	0.0219168	0.493594	0.621595	1	1	Up	n.s.	0.206492
SATB1	0.0074376	0.00956484	0.777598	0.43681	1	1	Up	n.s.	0.359708
SBSN	0.0133343	0.0109964	1.21261	0.225286	1	1	Up	n.s.	0.647265
SCARA5	0.000405155	0.00976679	0.0414829	0.966911	1	1	Up	n.s.	0.0146135
SCARB1	0.0108518	0.018294	0.593188	0.553058	1	1	Up	n.s.	0.257229
SCARB2	0.0282869	0.010286	2.75004	0.00596088	0.427242	1	Up	n.s.	2.22469
SCARF1	0.0110334	0.0136489	0.808372	0.41888	1	1	Up	n.s.	0.37791
SCARF2	0.0181074	0.00926837	1.95368	0.0507445	1	1	Up	n.s.	1.29461
SCGB2A2	0.00834272	0.00994786	0.838644	0.401674	1	1	Up	n.s.	0.396127
SCGB3A1	0.00598314	0.00848942	0.704776	0.480953	1	1	Up	n.s.	0.317897
SCIN	0.0363384	0.023332	1.55745	0.119372	1	1	Up	n.s.	0.923099
SCN2B	0.00760098	0.00911014	0.834343	0.404092	1	1	Up	n.s.	0.393519
SCN3A	0.0150911	0.0117595	1.28331	0.199389	1	1	Up	n.s.	0.700299
SCN3B	0.0158746	0.0148663	1.06783	0.285605	1	1	Up	n.s.	0.544234
SCP2	0.0307888	0.0247298	1.245	0.213136	1	1	Up	n.s.	0.671343
SCPEP1	0.0467156	0.0162072	2.8824	0.00394856	0.318615	1	Up	n.s.	2.40356
SCRIB	0.0112901	0.0292461	0.386037	0.699471	1	1	Up	n.s.	0.15523
SCRN1	0.0158923	0.0180326	0.881309	0.378155	1	1	Up	n.s.	0.42233
SDC1	0.0138395	0.0127498	1.08547	0.277718	1	1	Up	n.s.	0.556396
SDCCAG8	0.00743624	0.0369187	0.201422	0.84037	1	1	Up	n.s.	0.0755297
SDHB	0.065778	0.0214777	3.06262	0.00219542	0.212856	1	Up	n.s.	2.65848
SDK2	0.0248808	0.0121818	2.04246	0.0411115	1	1	Up	n.s.	1.38604
SEC31A	0.0195144	0.0246166	0.792733	0.427938	1	1	Up	n.s.	0.368619
SEL1L	0.00550798	0.0102313	0.538347	0.59034	1	1	Up	n.s.	0.228898
SELE	0.0202653	0.0168862	1.20011	0.230103	1	1	Up	n.s.	0.638077
SELENOP	0.0142035	0.00717276	1.9802	0.0476867	1	1	Up	n.s.	1.3216
SELL	0.00892372	0.00733833	1.21604	0.223976	1	1	Up	n.s.	0.649799
SELP	0.00205159	0.0183523	0.111789	0.910991	1	1	Up	n.s.	0.040486
SEMA3G	0.012382	0.0141253	0.876589	0.380715	1	1	Up	n.s.	0.4194
SEMA4C	0.0215234	0.00890104	2.41808	0.0156062	0.83414	1	Up	n.s.	1.8067
SEMA4D	0.00402262	0.00963547	0.417481	0.676329	1	1	Up	n.s.	0.169842
SEMA6C	0.000949797	0.00848256	0.111971	0.910847	1	1	Up	n.s.	0.0405544
SEPTIN7	0.0210738	0.0169625	1.24238	0.214105	1	1	Up	n.s.	0.669374
SEPTIN8	0.0081621	0.0106183	0.768679	0.442088	1	1	Up	n.s.	0.354491
SEPTIN9	0.000303664	0.00925422	0.0328136	0.973823	1	1	Up	n.s.	0.0115198
SERPINA1	0.000126467	0.00258036	0.0490114	0.96091	1	1	Up	n.s.	0.0173171
SERPINA5	0.00632941	0.0103785	0.609859	0.541958	1	1	Up	n.s.	0.266034
SERPINA9	0.00570978	0.0232398	0.24569	0.805923	1	1	Up	n.s.	0.0937062
SERPINB1	0.0335049	0.0290149	1.15475	0.248199	1	1	Up	n.s.	0.605199
SERPINB5	0.0139596	0.0155672	0.896732	0.369866	1	1	Up	n.s.	0.431956
SERPINB6	0.0190798	0.0191284	0.997457	0.318547	1	1	Up	n.s.	0.496826
SERPINB8	0.0121898	0.0190518	0.639824	0.52229	1	1	Up	n.s.	0.282088
SERPIND1	0.00229478	0.00943523	0.243214	0.807841	1	1	Up	n.s.	0.0926744
SERPINF1	0.00940262	0.00922729	1.019	0.308208	1	1	Up	n.s.	0.511156
SERPING1	0.0102002	0.00603663	1.68972	0.0910881	1	1	Up	n.s.	1.04054
SERPINH1	0.0904284	0.0414343	2.18245	0.0290815	1	1	Up	n.s.	1.53638
SERPINI1	0.0180264	0.00967728	1.86276	0.0625031	1	1	Up	n.s.	1.2041
SERPINI2	0.056478	0.0180016	3.13738	0.00170575	0.175322	1	Up	n.s.	2.76809
SESTD1	0.0270718	0.0207394	1.30533	0.191787	1	1	Up	n.s.	0.717181
SETMAR	0.00359812	0.01009	0.356602	0.721391	1	1	Up	n.s.	0.141829
SEZ6	0.0260934	0.0100005	2.60922	0.00907802	0.569635	1	Up	n.s.	2.04201
SEZ6L2	0.000800853	0.00772844	0.103624	0.917468	1	1	Up	n.s.	0.037409
SF3B4	0.00818341	0.0239443	0.341769	0.732526	1	1	Up	n.s.	0.135177
SFRP1	0.00272367	0.0142809	0.190721	0.848745	1	1	Up	n.s.	0.0712229
SFRP4	0.0279622	0.0136652	2.04624	0.040739	1	1	Up	n.s.	1.38999
SH2B3	0.0384155	0.031703	1.21173	0.225621	1	1	Up	n.s.	0.646621
SH2D1A	0.0307885	0.0185654	1.65838	0.0972476	1	1	Up	n.s.	1.01212
SH3BGRL2	0.0107666	0.0195333	0.551192	0.581505	1	1	Up	n.s.	0.235447
SH3GL3	0.0121305	0.0267846	0.452891	0.650629	1	1	Up	n.s.	0.186666
SHC1	0.0498284	0.0368171	1.3534	0.175934	1	1	Up	n.s.	0.754651
SHD	0.0333919	0.027361	1.22042	0.222313	1	1	Up	n.s.	0.653035
SHISA5	0.00194815	0.00840778	0.231708	0.816766	1	1	Up	n.s.	0.0879026
SHMT1	0.0708515	0.0278583	2.54328	0.0109845	0.649574	1	Up	n.s.	1.95922
SHPK	0.0123228	0.0130595	0.943589	0.345385	1	1	Up	n.s.	0.461697
SIAE	0.0312097	0.0151457	2.06063	0.0393435	1	1	Up	n.s.	1.40513
SIGLEC5	0.0856539	0.0378405	2.26355	0.023606	1	1	Up	n.s.	1.62698
SIGLEC6	0.00313555	0.0106851	0.293449	0.76918	1	1	Up	n.s.	0.113972
SIGLEC7	0.0135032	0.00932233	1.44847	0.14749	1	1	Up	n.s.	0.831236
SIGLEC8	0.0521515	0.0148214	3.51865	0.000434186	0.060472	1	Up	n.s.	3.36232
SIGLEC9	0.0207061	0.00966423	2.14255	0.0321537	1	1	Up	n.s.	1.49277
SIRPA	0.0177588	0.0182832	0.971319	0.331394	1	1	Up	n.s.	0.479655
SIRPB1	0.044781	0.014875	3.0105	0.00260948	0.236387	1	Up	n.s.	2.58345
SIRT1	0.0112724	0.0280064	0.402494	0.687323	1	1	Up	n.s.	0.162839
SIRT5	0.00279173	0.0174846	0.159668	0.873143	1	1	Up	n.s.	0.0589145
SKAP2	0.0328186	0.0338409	0.969789	0.332156	1	1	Up	n.s.	0.478657
SKIV2L	0.00848279	0.0127963	0.66291	0.507392	1	1	Up	n.s.	0.294657
SLA2	0.0652512	0.0332967	1.95969	0.0500382	1	1	Up	n.s.	1.3007
SLAMF6	0.0016936	0.0122475	0.138282	0.890018	1	1	Up	n.s.	0.0506011
SLAMF8	0.0352809	0.0173219	2.03678	0.0416774	1	1	Up	n.s.	1.3801
SLC12A2	0.00155519	0.00884117	0.175903	0.860371	1	1	Up	n.s.	0.0653144
SLC13A1	0.0452635	0.0192377	2.35285	0.0186344	0.957855	1	Up	n.s.	1.72968
SLC1A4	0.0204096	0.0164475	1.24089	0.214653	1	1	Up	n.s.	0.668264
SLC27A4	0.0330258	0.021731	1.51976	0.128578	1	1	Up	n.s.	0.890832
SLC28A1	0.00385054	0.019072	0.201895	0.84	1	1	Up	n.s.	0.0757209
SLC39A5	0.00848804	0.0174452	0.486555	0.626576	1	1	Up	n.s.	0.203026
SLC44A4	0.0218797	0.0219677	0.995996	0.319258	1	1	Up	n.s.	0.495859
SLC51B	0.00540459	0.0241865	0.223455	0.823183	1	1	Up	n.s.	0.0845039
SLC9A3R1	0.0328606	0.0272504	1.20587	0.227873	1	1	Up	n.s.	0.642307
SLC9A3R2	0.00773024	0.0161381	0.479007	0.631936	1	1	Up	n.s.	0.199327
SLIRP	0.0104007	0.0182786	0.569009	0.569353	1	1	Up	n.s.	0.244618
SLIT2	0.00617544	0.0167256	0.369221	0.711964	1	1	Up	n.s.	0.147542
SLITRK1	0.0260455	0.0110581	2.35532	0.0185111	0.954728	1	Up	n.s.	1.73257
SLITRK2	0.0199581	0.0130312	1.53156	0.125636	1	1	Up	n.s.	0.900884
SLK	0.0238552	0.0249969	0.954325	0.339924	1	1	Up	n.s.	0.468618
SLMAP	0.00347496	0.0269011	0.129175	0.897219	1	1	Up	n.s.	0.0471013
SMAD1	0.0325425	0.0268111	1.21377	0.224843	1	1	Up	n.s.	0.648122
SMAD2	0.0447214	0.0221988	2.01459	0.0439537	1	1	Up	n.s.	1.357
SMAD3	0.0462102	0.0164209	2.81411	0.00489338	0.375474	1	Up	n.s.	2.31039
SMARCA2	0.00509179	0.0231768	0.219693	0.826111	1	1	Up	n.s.	0.0829617
SMC3	0.0319089	0.0174132	1.83245	0.0668913	1	1	Up	n.s.	1.17463
SMOC2	0.0180835	0.0125323	1.44295	0.149042	1	1	Up	n.s.	0.826691
SMPDL3B	0.0392358	0.0240702	1.63006	0.103097	1	1	Up	n.s.	0.986754
SMS	0.0352626	0.0205106	1.71924	0.0855785	1	1	Up	n.s.	1.06764
SMTN	0.0703001	0.0310939	2.2609	0.0237705	1	1	Up	n.s.	1.62396
SNAP23	0.0175371	0.0280535	0.625132	0.531887	1	1	Up	n.s.	0.27418
SNAP25	0.0230414	0.0151325	1.52264	0.127855	1	1	Up	n.s.	0.893281
SNCA	0.00116492	0.0370859	0.0314113	0.974942	1	1	Up	n.s.	0.0110214
SNCG	0.0296404	0.0226101	1.31094	0.189885	1	1	Up	n.s.	0.72151
SNED1	0.0231752	0.010445	2.21878	0.0265066	1	1	Up	n.s.	1.57665
SNU13	0.0126146	0.0206732	0.61019	0.541739	1	1	Up	n.s.	0.26621
SNX18	0.00204929	0.0142333	0.143978	0.885518	1	1	Up	n.s.	0.0528024
SNX2	0.00670725	0.0260217	0.257756	0.796596	1	1	Up	n.s.	0.0987618
SNX5	0.0214845	0.00963956	2.22878	0.0258334	1	1	Up	n.s.	1.58782
SNX9	0.0626909	0.0221851	2.82582	0.00471786	0.366503	1	Up	n.s.	2.32625
SOD3	0.00813464	0.0191672	0.424405	0.671272	1	1	Up	n.s.	0.173101
SORCS2	0.00885416	0.0113712	0.778648	0.436191	1	1	Up	n.s.	0.360323
SORD	0.0129656	0.0224701	0.577017	0.56393	1	1	Up	n.s.	0.248774
SORT1	0.0365263	0.0120139	3.04033	0.0023644	0.22403	1	Up	n.s.	2.62628
SOWAHA	0.0250804	0.0156686	1.60069	0.109454	1	1	Up	n.s.	0.960769
SOX9	0.0194196	0.00862341	2.25196	0.0243296	1	1	Up	n.s.	1.61386
SPACA5_SPACA5B	0.0158714	0.00935997	1.69567	0.0899555	1	1	Up	n.s.	1.04597
SPAG1	0.0367765	0.0185109	1.98675	0.0469566	1	1	Up	n.s.	1.3283
SPARCL1	0.00209335	0.00883414	0.236962	0.812687	1	1	Up	n.s.	0.0900765
SPINK2	0.0276807	0.0118718	2.33163	0.0197245	0.996037	1	Up	n.s.	1.70499
SPINK5	0.001508	0.0107835	0.139844	0.888784	1	1	Up	n.s.	0.0512038
SPOCK1	0.0185713	0.00831171	2.23435	0.0254642	1	1	Up	n.s.	1.59407
SPON1	0.00658598	0.0105359	0.625098	0.53191	1	1	Up	n.s.	0.274162
SPON2	0.030646	0.0113949	2.68944	0.00715953	0.487986	1	Up	n.s.	2.14512
SPP1	0.00662081	0.0147852	0.447801	0.654299	1	1	Up	n.s.	0.184224
SPRED2	0.0116939	0.0142174	0.822507	0.410793	1	1	Up	n.s.	0.386377
SPRING1	0.0199194	0.019244	1.03509	0.300631	1	1	Up	n.s.	0.521966
SPRR1B	0.0338456	0.0270375	1.2518	0.21065	1	1	Up	n.s.	0.676439
SPRR3	0.0208639	0.0216566	0.963395	0.335354	1	1	Up	n.s.	0.474496
SPTLC1	0.0293398	0.0118784	2.47002	0.0135142	0.7499	1	Up	n.s.	1.86921
SRC	0.034852	0.038854	0.896999	0.369724	1	1	Up	n.s.	0.432123
SRPK2	0.0298408	0.0272838	1.09372	0.274083	1	1	Up	n.s.	0.562118
SSBP1	0.0215217	0.0113134	1.90232	0.0571364	1	1	Up	n.s.	1.24309
SSC4D	0.139253	0.0401994	3.46405	0.000532543	0.0701116	1	Up	n.s.	3.27364
SSNA1	0.00323891	0.0164884	0.196436	0.84427	1	1	Up	n.s.	0.0735186
ST3GAL1	0.024338	0.0136448	1.78368	0.0744822	1	1	Up	n.s.	1.12795
ST8SIA1	0.00761624	0.0155468	0.48989	0.624214	1	1	Up	n.s.	0.204666
STAB2	0.00508652	0.00933237	0.545041	0.585728	1	1	Up	n.s.	0.232304
STAM	0.0157122	0.0119966	1.30972	0.190298	1	1	Up	n.s.	0.720567
STAT2	0.0386738	0.0249849	1.54789	0.121657	1	1	Up	n.s.	0.914863
STAT5B	0.0481073	0.0440986	1.0909	0.275321	1	1	Up	n.s.	0.56016
STAU1	0.0402731	0.0212815	1.8924	0.0584443	1	1	Up	n.s.	1.23326
STC1	0.0322883	0.0144181	2.23943	0.025132	1	1	Up	n.s.	1.59977
STC2	0.00219421	0.00845556	0.259499	0.795251	1	1	Up	n.s.	0.0994955
STK11	0.00310082	0.0235998	0.131392	0.895466	1	1	Up	n.s.	0.0479509
STK24	0.0250363	0.0199181	1.25696	0.208773	1	1	Up	n.s.	0.680326
STK4	0.055487	0.027927	1.98686	0.0469432	1	1	Up	n.s.	1.32843
STOML2	0.0215034	0.0296201	0.725974	0.467858	1	1	Up	n.s.	0.329886
STX1B	0.0322209	0.0133939	2.40564	0.0161485	0.854563	1	Up	n.s.	1.79187
STX3	0.0118968	0.0122646	0.97001	0.332047	1	1	Up	n.s.	0.478801
STX5	0.00362634	0.0130049	0.278844	0.780366	1	1	Up	n.s.	0.107702
STXBP1	0.0463459	0.0246771	1.87809	0.060375	1	1	Up	n.s.	1.21914
SUGT1	0.0083836	0.0259672	0.322853	0.746808	1	1	Up	n.s.	0.126791
SULT1A1	0.0699767	0.0414046	1.69007	0.0910202	1	1	Up	n.s.	1.04086
SULT2A1	0.0182181	0.0184011	0.990052	0.322153	1	1	Up	n.s.	0.491937
SUMF1	0.0666053	0.021346	3.12027	0.00180804	0.181634	1	Up	n.s.	2.74279
SUOX	0.0653242	0.0203497	3.21009	0.00132789	0.148951	1	Up	n.s.	2.87684
SUSD4	0.00117798	0.0133758	0.0880679	0.929823	1	1	Up	n.s.	0.0315997
SWAP70	0.0121463	0.011529	1.05354	0.292101	1	1	Up	n.s.	0.534467
SYAP1	0.0257219	0.0183739	1.39991	0.161547	1	1	Up	n.s.	0.791701
SYNGAP1	0.0171198	0.0182331	0.938939	0.347767	1	1	Up	n.s.	0.458711
SYT1	0.00267798	0.0125396	0.213561	0.83089	1	1	Up	n.s.	0.0804563
SYTL4	0.036674	0.0234072	1.56678	0.117174	1	1	Up	n.s.	0.93117
TAB2	0.0359638	0.0342769	1.04921	0.294086	1	1	Up	n.s.	0.531526
TACC3	0.0785076	0.0375775	2.08922	0.0366929	1	1	Up	n.s.	1.43542
TACSTD2	0.0146813	0.0100342	1.46313	0.143439	1	1	Up	n.s.	0.843333
TADA3	0.0275462	0.0125665	2.19204	0.0283821	1	1	Up	n.s.	1.54695
TAFA5	0.0120061	0.0116404	1.03142	0.302351	1	1	Up	n.s.	0.519489
TAGLN3	0.0373079	0.0194442	1.91871	0.0550277	1	1	Up	n.s.	1.25942
TALDO1	0.0146351	0.0145995	1.00244	0.316138	1	1	Up	n.s.	0.500123
TANK	0.0042657	0.0226776	0.188102	0.850798	1	1	Up	n.s.	0.0701737
TAP1	0.0322262	0.0187613	1.7177	0.085859	1	1	Up	n.s.	1.06621
TARBP2	0.00410708	0.025786	0.159276	0.873452	1	1	Up	n.s.	0.0587608
TARM1	0.00869738	0.0246433	0.35293	0.724142	1	1	Up	n.s.	0.140176
TARS1	0.0343916	0.0118123	2.91152	0.00359859	0.297711	1	Up	n.s.	2.44387
TAX1BP1	0.0129666	0.0205469	0.631074	0.527996	1	1	Up	n.s.	0.27737
TBC1D23	0.0383695	0.0292765	1.31059	0.190002	1	1	Up	n.s.	0.721241
TBC1D5	0.012708	0.026021	0.488373	0.625288	1	1	Up	n.s.	0.20392
TBCB	0.0316139	0.0323087	0.978493	0.327835	1	1	Up	n.s.	0.484344
TBCC	0.0103134	0.0261377	0.394581	0.693154	1	1	Up	n.s.	0.15917
TBL1X	0.0827782	0.0275052	3.00955	0.00261767	0.236387	1	Up	n.s.	2.58208
TBR1	0.0112142	0.0152166	0.736971	0.461144	1	1	Up	n.s.	0.336163
TCL1A	0.0578639	0.031801	1.81956	0.0688312	1	1	Up	n.s.	1.16221
TCL1B	0.0261263	0.0254811	1.02532	0.305218	1	1	Up	n.s.	0.51539
TCN1	0.0212816	0.0107941	1.9716	0.0486611	1	1	Up	n.s.	1.31282
TDGF1	0.0905181	0.0462041	1.95909	0.0501075	1	1	Up	n.s.	1.3001
TDO2	0.0336262	0.0124588	2.69899	0.00695766	0.480777	1	Up	n.s.	2.15754
TDP1	0.00557386	0.0226835	0.245723	0.805898	1	1	Up	n.s.	0.0937202
TDRKH	0.00538018	0.0275571	0.195237	0.845208	1	1	Up	n.s.	0.0730363
TEF	0.000214652	0.0137141	0.015652	0.987512	1	1	Up	n.s.	0.00545757
TEK	0.0088101	0.00704012	1.25141	0.21079	1	1	Up	n.s.	0.676151
TERF1	0.00696175	0.00939901	0.74069	0.458885	1	1	Up	n.s.	0.338296
TEX101	0.015336	0.0161078	0.952083	0.34106	1	1	Up	n.s.	0.467169
TEX33	0.01421	0.0125353	1.1336	0.256968	1	1	Up	n.s.	0.59012
TF	0.0112623	0.00694814	1.62091	0.105043	1	1	Up	n.s.	0.978631
TFAP2A	0.0113023	0.0190469	0.593396	0.552919	1	1	Up	n.s.	0.257338
TFF1	0.0346487	0.0254466	1.36163	0.173322	1	1	Up	n.s.	0.761146
TFF2	0.0189788	0.0191468	0.991224	0.321581	1	1	Up	n.s.	0.49271
TFPI	0.000688111	0.0102104	0.0673934	0.946269	1	1	Up	n.s.	0.0239855
TG	0.0494027	0.0355743	1.38872	0.164926	1	1	Up	n.s.	0.782711
TGFA	0.0130271	0.0152954	0.851698	0.394386	1	1	Up	n.s.	0.404079
TGFB2	0.04963	0.0167691	2.95961	0.00308192	0.267681	1	Up	n.s.	2.51118
TGFBI	0.0226182	0.00867694	2.6067	0.00914449	0.570432	1	Up	n.s.	2.03884
TGFBR2	0.0106987	0.0108054	0.990127	0.322117	1	1	Up	n.s.	0.491987
TGFBR3	0.00952346	0.0101894	0.934645	0.349976	1	1	Up	n.s.	0.455962
TGOLN2	0.00284686	0.00827501	0.344031	0.730825	1	1	Up	n.s.	0.136187
THAP12	0.0712796	0.028419	2.50817	0.0121395	0.694875	1	Up	n.s.	1.9158
THBD	0.0144572	0.00908696	1.59099	0.111619	1	1	Up	n.s.	0.952263
THBS2	0.0139381	0.0121168	1.15031	0.250022	1	1	Up	n.s.	0.602021
THBS4	0.0369982	0.0151735	2.43834	0.0147584	0.811364	1	Up	n.s.	1.83096
THOP1	0.0159385	0.0103587	1.53867	0.123892	1	1	Up	n.s.	0.906957
THRAP3	0.0565634	0.0361124	1.56631	0.117283	1	1	Up	n.s.	0.930767
THSD1	0.0114617	0.0108411	1.05724	0.290406	1	1	Up	n.s.	0.536994
THY1	0.0187812	0.00948856	1.97935	0.0477821	1	1	Up	n.s.	1.32073
TIA1	0.0606716	0.0391574	1.54943	0.121285	1	1	Up	n.s.	0.916193
TIE1	0.024632	0.0133164	1.84975	0.0643549	1	1	Up	n.s.	1.19142
TIMD4	0.00079696	0.0142219	0.0560374	0.955312	1	1	Up	n.s.	0.0198547
TIMM10	0.00885427	0.0127878	0.692398	0.488691	1	1	Up	n.s.	0.310966
TIMM8A	0.00578219	0.0275713	0.209718	0.833889	1	1	Up	n.s.	0.0788919
TIMP1	0.00923076	0.00932906	0.989463	0.322441	1	1	Up	n.s.	0.491549
TIMP2	0.0051277	0.00819469	0.625734	0.531492	1	1	Up	n.s.	0.274503
TINAGL1	0.0125661	0.00718454	1.74904	0.0802895	1	1	Up	n.s.	1.09534
TJP3	0.0298572	0.0134535	2.21929	0.0264721	1	1	Up	n.s.	1.57721
TK1	0.00476952	0.0143943	0.331348	0.740383	1	1	Up	n.s.	0.130543
TLR2	0.00402977	0.00737166	0.546656	0.584618	1	1	Up	n.s.	0.233128
TLR3	0.0690196	0.019659	3.51085	0.000447062	0.061653	1	Up	n.s.	3.34963
TMCO5A	0.0215525	0.0170707	1.26254	0.20676	1	1	Up	n.s.	0.684534
TMED1	0.036721	0.0173454	2.11705	0.0342614	1	1	Up	n.s.	1.4652
TMED10	0.00569719	0.0157108	0.36263	0.716883	1	1	Up	n.s.	0.144552
TMED4	0.0244143	0.0179668	1.35886	0.174198	1	1	Up	n.s.	0.758956
TMED8	0.0485688	0.0328825	1.47704	0.139672	1	1	Up	n.s.	0.85489
TMEM132A	0.0133781	0.0200982	0.665635	0.505648	1	1	Up	n.s.	0.296152
TMEM25	0.0280335	0.0144691	1.93747	0.0526944	1	1	Up	n.s.	1.27824
TMOD4	0.00873003	0.0129419	0.674555	0.499962	1	1	Up	n.s.	0.301063
TMPRSS11B	0.0442265	0.0243118	1.81913	0.0688978	1	1	Up	n.s.	1.16179
TMPRSS11D	0.00510544	0.012228	0.417521	0.6763	1	1	Up	n.s.	0.169861
TMPRSS15	0.0773757	0.0293797	2.63365	0.00844991	0.551876	1	Up	n.s.	2.07315
TMSB10	0.0298994	0.0247744	1.20686	0.22749	1	1	Up	n.s.	0.643037
TNC	0.00960982	0.0153051	0.627883	0.530083	1	1	Up	n.s.	0.275656
TNF	0.0295615	0.0123447	2.39468	0.0166387	0.868903	1	Up	n.s.	1.77888
TNFAIP2	0.0039616	0.0155307	0.255081	0.798662	1	1	Up	n.s.	0.0976372
TNFAIP8	0.0160321	0.0117842	1.36047	0.173688	1	1	Up	n.s.	0.760231
TNFAIP8L2	0.0142685	0.0203863	0.699906	0.48399	1	1	Up	n.s.	0.315164
TNFRSF10A	0.0390494	0.0109408	3.56915	0.00035847	0.0524379	1	Up	n.s.	3.44555
TNFRSF10B	0.0192122	0.0132546	1.44947	0.147213	1	1	Up	n.s.	0.832053
TNFRSF10C	0.0155631	0.0159176	0.977727	0.328214	1	1	Up	n.s.	0.483843
TNFRSF11A	0.00348023	0.0128181	0.271509	0.786001	1	1	Up	n.s.	0.104577
TNFRSF12A	0.00209038	0.0115593	0.18084	0.856494	1	1	Up	n.s.	0.0672759
TNFRSF13C	0.0388233	0.013559	2.86329	0.00419442	0.333081	1	Up	n.s.	2.37733
TNFRSF14	0.00548596	0.00987251	0.55568	0.578432	1	1	Up	n.s.	0.237748
TNFRSF19	0.0161108	0.0101106	1.59346	0.111063	1	1	Up	n.s.	0.95443
TNFRSF1A	0.0123193	0.00993637	1.23981	0.21505	1	1	Up	n.s.	0.667461
TNFRSF1B	0.0244498	0.011899	2.05477	0.039906	1	1	Up	n.s.	1.39896
TNFRSF21	0.0122101	0.00878792	1.38942	0.164712	1	1	Up	n.s.	0.783274
TNFRSF4	0.00517278	0.0122028	0.423903	0.671639	1	1	Up	n.s.	0.172864
TNFRSF6B	0.0222999	0.0184294	1.21002	0.226278	1	1	Up	n.s.	0.645358
TNFRSF8	0.011745	0.0144312	0.813858	0.41573	1	1	Up	n.s.	0.381188
TNFRSF9	0.013017	0.0132066	0.985649	0.32431	1	1	Up	n.s.	0.48904
TNFSF11	0.00795568	0.0198337	0.40112	0.688333	1	1	Up	n.s.	0.162201
TNFSF13B	0.00198811	0.00908425	0.218852	0.826766	1	1	Up	n.s.	0.0826175
TNFSF8	0.0198356	0.0115052	1.72405	0.0847061	1	1	Up	n.s.	1.07209
TNIP1	0.00824089	0.0287401	0.286739	0.774314	1	1	Up	n.s.	0.111083
TNN	0.0127297	0.0139646	0.911569	0.362	1	1	Up	n.s.	0.441291
TNPO1	0.00919132	0.0112734	0.815307	0.414901	1	1	Up	n.s.	0.382055
TNXB	0.0211127	0.00825034	2.55901	0.0104999	0.635954	1	Up	n.s.	1.97881
TOP1	0.0370663	0.0360455	1.02832	0.303806	1	1	Up	n.s.	0.517404
TOP1MT	0.0244313	0.0156137	1.56473	0.117653	1	1	Up	n.s.	0.929396
TOP2B	0.0033436	0.025789	0.129652	0.896842	1	1	Up	n.s.	0.047284
TOR1AIP1	0.015606	0.017075	0.91397	0.360738	1	1	Up	n.s.	0.442808
TP53BP1	0.0638522	0.0279403	2.28531	0.0222996	1	1	Up	n.s.	1.6517
TP53INP1	0.00561783	0.0101512	0.553416	0.579981	1	1	Up	n.s.	0.236586
TPBGL	0.0260923	0.0131658	1.98182	0.0475058	1	1	Up	n.s.	1.32325
TPD52L2	0.0121275	0.034554	0.350972	0.725611	1	1	Up	n.s.	0.139296
TPK1	0.0264892	0.0088717	2.98581	0.00282984	0.253715	1	Up	n.s.	2.54824
TPMT	0.0232546	0.0236169	0.984656	0.324798	1	1	Up	n.s.	0.488387
TPPP2	0.0177297	0.0253497	0.699402	0.484305	1	1	Up	n.s.	0.314881
TPPP3	0.00143251	0.0126959	0.112832	0.910164	1	1	Up	n.s.	0.0408804
TPR	0.0118151	0.0161173	0.733071	0.463519	1	1	Up	n.s.	0.333932
TPRKB	0.00207214	0.0206766	0.100217	0.920173	1	1	Up	n.s.	0.0361307
TPSD1	0.00819103	0.0117851	0.695031	0.48704	1	1	Up	n.s.	0.312436
TPSG1	0.00833606	0.00860568	0.96867	0.332715	1	1	Up	n.s.	0.477927
TPT1	0.00519032	0.0210251	0.246863	0.805015	1	1	Up	n.s.	0.0941959
TRAF3IP2	0.0099041	0.0153414	0.645581	0.518554	1	1	Up	n.s.	0.285206
TRDMT1	0.0699836	0.0270677	2.5855	0.00972699	0.596357	1	Up	n.s.	2.01202
TREML2	0.0245399	0.0109066	2.25001	0.0244528	1	1	Up	n.s.	1.61167
TRIM24	0.0311836	0.0210872	1.47879	0.139203	1	1	Up	n.s.	0.856352
TRIM25	0.0238113	0.0348612	0.683032	0.49459	1	1	Up	n.s.	0.305754
TRIM40	0.00955157	0.0231466	0.412656	0.67986	1	1	Up	n.s.	0.16758
TRIM58	0.0418756	0.0277987	1.50638	0.131976	1	1	Up	n.s.	0.879506
TSC22D1	0.00360868	0.0212916	0.169489	0.865413	1	1	Up	n.s.	0.0627766
TSPAN1	0.0370303	0.0182733	2.02647	0.0427218	1	1	Up	n.s.	1.36935
TSPAN7	0.0177505	0.029892	0.593821	0.552635	1	1	Up	n.s.	0.257562
TST	0.0222542	0.0242425	0.917982	0.358633	1	1	Up	n.s.	0.44535
TTF2	0.00789574	0.015773	0.500586	0.616665	1	1	Up	n.s.	0.20995
TTN	0.0270942	0.0218693	1.23892	0.215383	1	1	Up	n.s.	0.666789
TUBB3	0.0169161	0.00900639	1.87824	0.0603557	1	1	Up	n.s.	1.21928
TWF2	0.0415253	0.0269435	1.5412	0.123275	1	1	Up	n.s.	0.909125
TXK	0.0348049	0.024063	1.44641	0.14807	1	1	Up	n.s.	0.829533
TXNDC5	0.0312736	0.0219555	1.42441	0.154334	1	1	Up	n.s.	0.811539
TXNDC9	0.0147765	0.0169155	0.873548	0.382369	1	1	Up	n.s.	0.417517
TXNL1	0.0217205	0.031752	0.684068	0.493936	1	1	Up	n.s.	0.306329
TXNRD1	0.0104415	0.0150294	0.694737	0.487223	1	1	Up	n.s.	0.312272
TYMP	0.0698989	0.0214662	3.25623	0.00112977	0.130232	1	Up	n.s.	2.94701
TYRO3	0.0288385	0.00916081	3.14802	0.00164473	0.170713	1	Up	n.s.	2.78391
UBE2B	0.0108581	0.00924045	1.17507	0.239974	1	1	Up	n.s.	0.619835
UBE2L6	0.00306154	0.019763	0.154913	0.876891	1	1	Up	n.s.	0.0570546
UBE2Z	0.0193911	0.0188828	1.02692	0.304464	1	1	Up	n.s.	0.516464
UFD1	0.0375803	0.044601	0.842587	0.399464	1	1	Up	n.s.	0.398522
UGDH	0.0256321	0.0320603	0.799498	0.424006	1	1	Up	n.s.	0.372628
UHRF2	0.0105796	0.0112446	0.940858	0.346783	1	1	Up	n.s.	0.459943
ULBP2	0.00256133	0.0121394	0.210992	0.832894	1	1	Up	n.s.	0.0794102
UNC5D	0.0225595	0.00858838	2.62674	0.0086237	0.55543	1	Up	n.s.	2.06431
UNC79	0.0266805	0.0181006	1.47401	0.140485	1	1	Up	n.s.	0.852369
UNG	0.000529993	0.0109541	0.0483832	0.961411	1	1	Up	n.s.	0.0170909
UPB1	0.0454471	0.0307622	1.47737	0.139584	1	1	Up	n.s.	0.855165
UPK3A	0.00433929	0.0157509	0.275495	0.782937	1	1	Up	n.s.	0.106273
UROS	0.00133029	0.0217394	0.0611928	0.951206	1	1	Up	n.s.	0.0217254
USO1	0.0551958	0.0290862	1.89766	0.0577461	1	1	Up	n.s.	1.23848
USP25	0.0192891	0.0232957	0.828012	0.407668	1	1	Up	n.s.	0.389693
USP28	0.00106681	0.0118639	0.0899211	0.92835	1	1	Up	n.s.	0.0322881
USP47	0.0120535	0.0276316	0.436222	0.662678	1	1	Up	n.s.	0.178697
USP8	0.0116312	0.030977	0.375477	0.707307	1	1	Up	n.s.	0.150392
VAMP5	0.0279171	0.0173779	1.60647	0.108177	1	1	Up	n.s.	0.965866
VAMP8	0.0546579	0.0283315	1.92923	0.0537089	1	1	Up	n.s.	1.26995
VASN	0.00603138	0.00881595	0.684144	0.493887	1	1	Up	n.s.	0.306372
VASP	0.0524229	0.0232256	2.25712	0.0240053	1	1	Up	n.s.	1.61969
VAT1	0.00127336	0.00637376	0.199781	0.841652	1	1	Up	n.s.	0.0748672
VAV3	0.0505214	0.0319008	1.5837	0.113269	1	1	Up	n.s.	0.94589
VCAM1	0.0284159	0.00870014	3.26614	0.00109097	0.126342	1	Up	n.s.	2.96219
VEGFD	0.0164311	0.0118321	1.3887	0.164932	1	1	Up	n.s.	0.782696
VIM	0.00622058	0.0373326	0.166626	0.867665	1	1	Up	n.s.	0.0616478
VIPR1	0.0132338	0.00793541	1.66769	0.095385	1	1	Up	n.s.	1.02052
VPS28	0.012141	0.0212851	0.570397	0.568411	1	1	Up	n.s.	0.245337
VPS37A	0.0232039	0.0258416	0.897929	0.369228	1	1	Up	n.s.	0.432706
VPS4B	0.0402378	0.0302032	1.33224	0.182789	1	1	Up	n.s.	0.73805
VPS53	0.00186032	0.0250589	0.0742376	0.940822	1	1	Up	n.s.	0.0264927
VSIG10	0.0222236	0.0112946	1.96763	0.0491174	1	1	Up	n.s.	1.30876
VSIG10L	0.0195924	0.010645	1.84053	0.0656975	1	1	Up	n.s.	1.18245
VSIG2	0.0505669	0.0191251	2.64401	0.00819593	0.539515	1	Up	n.s.	2.0864
VSIG4	0.0294944	0.0137321	2.14784	0.0317311	1	1	Up	n.s.	1.49851
VSIR	0.0082328	0.0197727	0.416371	0.67714	1	1	Up	n.s.	0.169321
VSTM1	0.0217509	0.0158446	1.37277	0.169831	1	1	Up	n.s.	0.769982
VSTM2B	0.0139947	0.0132872	1.05324	0.292236	1	1	Up	n.s.	0.534267
VTCN1	0.0249189	0.0103663	2.40384	0.0162274	0.854563	1	Up	n.s.	1.78975
VTI1A	0.0246409	0.018914	1.30279	0.192653	1	1	Up	n.s.	0.715224
VWA1	0.0378486	0.0140138	2.70081	0.00691929	0.480777	1	Up	n.s.	2.15994
VWA5A	0.000859969	0.0254066	0.0338483	0.972998	1	1	Up	n.s.	0.0118879
VWC2	0.0135215	0.0129183	1.04669	0.295248	1	1	Up	n.s.	0.529814
WARS	0.0425168	0.012212	3.48157	0.000498908	0.0670959	1	Up	n.s.	3.30198
WAS	0.016707	0.0217247	0.769032	0.441878	1	1	Up	n.s.	0.354698
WASF1	0.0604682	0.0303699	1.99106	0.0464798	1	1	Up	n.s.	1.33274
WASHC3	0.0260918	0.0245823	1.06141	0.288511	1	1	Up	n.s.	0.539837
WFDC1	0.0372406	0.0173168	2.15055	0.0315175	1	1	Up	n.s.	1.50145
WFDC12	0.0303132	0.0207604	1.46015	0.144256	1	1	Up	n.s.	0.840866
WFDC2	0.0444455	0.0135187	3.2877	0.00101083	0.118155	1	Up	n.s.	2.99532
WFIKKN1	0.00471896	0.0133672	0.353025	0.724071	1	1	Up	n.s.	0.140219
WFIKKN2	0.00818834	0.0115466	0.709157	0.47823	1	1	Up	n.s.	0.320363
WIF1	0.032492	0.0111565	2.91237	0.00358853	0.297711	1	Up	n.s.	2.44508
WNT9A	0.00786978	0.00915177	0.85992	0.389838	1	1	Up	n.s.	0.409116
XG	0.0118735	0.0104971	1.13112	0.25801	1	1	Up	n.s.	0.588363
XIAP	0.0328858	0.0187053	1.7581	0.0787378	1	1	Up	n.s.	1.10382
XPNPEP2	0.0247574	0.0316241	0.782866	0.433709	1	1	Up	n.s.	0.362801
XRCC4	0.0036571	0.01196	0.305777	0.759776	1	1	Up	n.s.	0.119315
YAP1	0.000340957	0.00920097	0.0370566	0.97044	1	1	Up	n.s.	0.0130313
YARS1	0.0917882	0.0468296	1.96005	0.0499964	1	1	Up	n.s.	1.30106
YES1	0.0426305	0.036884	1.1558	0.247768	1	1	Up	n.s.	0.605954
YJU2	0.00304691	0.0103941	0.293138	0.769418	1	1	Up	n.s.	0.113838
YTHDF3	0.0307151	0.0273585	1.12269	0.261576	1	1	Up	n.s.	0.582403
YWHAQ	0.0181725	0.0237273	0.765893	0.443744	1	1	Up	n.s.	0.352867
YY1	0.0117337	0.00899415	1.30459	0.19204	1	1	Up	n.s.	0.716609
ZBP1	0.00279136	0.0131703	0.211943	0.832152	1	1	Up	n.s.	0.0797972
ZBTB16	0.0124002	0.0233769	0.530445	0.595806	1	1	Up	n.s.	0.224895
ZBTB17	0.0130608	0.0137343	0.95096	0.341629	1	1	Up	n.s.	0.466445
ZCCHC8	0.00369566	0.0193302	0.191186	0.848381	1	1	Up	n.s.	0.0714092
[truncated: 6 more rows]

## Sheet: Fig5 Downregulated
Protein	estimate	std.error	statistic	p.value	FDR	Bonferroni	Direction	Significance	mLOG10P
LRRC37A2	-1.74122	0.0106981	-162.76	0	0	0	Down	Bonferroni < 0.05	Inf
DSG4	-0.164393	0.0159056	-10.3355	5.15394e-25	6.44612e-21	1.5065e-21	Down	Bonferroni < 0.05	24.2879
GGH	-0.0980519	0.0116109	-8.44482	3.12546e-17	1.11687e-13	9.13572e-14	Down	Bonferroni < 0.05	16.5051
DPEP1	-0.128303	0.0156701	-8.18778	2.72237e-16	8.51227e-13	7.95748e-13	Down	Bonferroni < 0.05	15.5651
HSD11B1	-0.10558	0.0133079	-7.93363	2.17136e-15	6.03501e-12	6.34689e-12	Down	Bonferroni < 0.05	14.6633
GLB1	-0.0970292	0.0134757	-7.20031	6.09101e-13	1.23756e-09	1.7804e-09	Down	Bonferroni < 0.05	12.2153
TFRC	-0.0877451	0.0124659	-7.0388	1.96334e-12	3.50797e-09	5.73884e-09	Down	Bonferroni < 0.05	11.707
CTSO	-0.068036	0.0100055	-6.79985	1.05866e-11	1.65511e-08	3.09447e-08	Down	Bonferroni < 0.05	10.9752
SMPD1	-0.101926	0.0158976	-6.4114	1.45442e-10	2.02119e-07	4.25128e-07	Down	Bonferroni < 0.05	9.83731
NAAA	-0.120759	0.0191274	-6.3134	2.75245e-10	3.62372e-07	8.04541e-07	Down	Bonferroni < 0.05	9.56028
HLA_A	-0.0648167	0.010351	-6.2619	3.83806e-10	4.80032e-07	1.12186e-06	Down	Bonferroni < 0.05	9.41589
CREG1	-0.0730422	0.012576	-5.80807	6.35764e-09	5.13006e-06	1.85834e-05	Down	Bonferroni < 0.05	8.1967
FABP9	-0.102499	0.0178806	-5.73245	9.95503e-09	7.546e-06	2.90985e-05	Down	Bonferroni < 0.05	8.00196
CTSZ	-0.0571114	0.0103618	-5.51173	3.57043e-08	2.35031e-05	0.000104364	Down	Bonferroni < 0.05	7.44728
ICAM4	-0.0931803	0.0169399	-5.50064	3.80234e-08	2.43879e-05	0.000111142	Down	Bonferroni < 0.05	7.41995
CTSL	-0.0427972	0.00782041	-5.4725	4.45819e-08	2.78797e-05	0.000130313	Down	Bonferroni < 0.05	7.35084
GPC5	-0.0953955	0.0179276	-5.32115	1.03551e-07	5.75612e-05	0.000302679	Down	Bonferroni < 0.05	6.98485
CTBS	-0.0444856	0.00873254	-5.09424	3.51602e-07	0.000169136	0.00102773	Down	Bonferroni < 0.05	6.45395
SEPTIN3	-0.120523	0.0239677	-5.02857	4.96082e-07	0.000221592	0.00145005	Down	Bonferroni < 0.05	6.30445
SMPDL3A	-0.104354	0.0209537	-4.98021	6.37232e-07	0.000279648	0.00186263	Down	Bonferroni < 0.05	6.1957
HAGH	-0.11646	0.0236911	-4.91576	8.87105e-07	0.000375679	0.00259301	Down	Bonferroni < 0.05	6.05202
CPVL	-0.0621247	0.0130752	-4.75134	2.02617e-06	0.000772121	0.0059225	Down	Bonferroni < 0.05	5.69332
C9ORF40	-0.122894	0.0263234	-4.66863	3.04098e-06	0.00111865	0.00888878	Down	Bonferroni < 0.05	5.51699
GUSB	-0.0935059	0.0206727	-4.52316	6.10609e-06	0.00203653	0.0178481	Down	Bonferroni < 0.05	5.21424
IL1RL1	-0.0668107	0.0149615	-4.46551	8.00482e-06	0.00256712	0.0233981	Down	Bonferroni < 0.05	5.09665
PRDX2	-0.0887543	0.0203599	-4.35928	1.30791e-05	0.00384944	0.0382301	Down	Bonferroni < 0.05	4.88342
POSTN	-0.0511627	0.0120345	-4.25135	2.12923e-05	0.00585288	0.0622374	Down	n.s.	4.67178
TSHB	-0.105097	0.0247803	-4.24115	2.22772e-05	0.00605706	0.0651164	Down	n.s.	4.65214
NCAM1	-0.0420447	0.00992739	-4.23522	2.28728e-05	0.00615213	0.0668573	Down	n.s.	4.64068
PLA2G15	-0.0370096	0.00877839	-4.21599	2.49114e-05	0.00662917	0.0728161	Down	n.s.	4.6036
CCL11	-0.0505361	0.0123217	-4.10138	4.11331e-05	0.00989342	0.120232	Down	n.s.	4.38581
POMC	-0.0904238	0.0224914	-4.02037	5.82044e-05	0.0134102	0.170131	Down	n.s.	4.23504
FAS	-0.0428154	0.0106606	-4.01623	5.92202e-05	0.0134668	0.173101	Down	n.s.	4.22753
MAN2B2	-0.0758922	0.0189931	-3.99577	6.45871e-05	0.014555	0.188788	Down	n.s.	4.18985
CTSB	-0.0669003	0.0171271	-3.9061	9.39189e-05	0.0202527	0.274525	Down	n.s.	4.02725
RSPO3	-0.0348796	0.00897725	-3.88534	0.000102317	0.0215074	0.299072	Down	n.s.	3.99005
PKLR	-0.0826135	0.0215077	-3.84111	0.000122628	0.0232383	0.358442	Down	n.s.	3.91141
MEP1A	-0.0881684	0.0230069	-3.83225	0.00012715	0.0239141	0.37166	Down	n.s.	3.89568
IL17RB	-0.066956	0.0174813	-3.83014	0.000128225	0.0239362	0.374801	Down	n.s.	3.89203
PINLYP	-0.0815888	0.0217705	-3.74767	0.000178718	0.0306199	0.522392	Down	n.s.	3.74783
LXN	-0.0815591	0.0219157	-3.7215	0.000198262	0.0337373	0.579519	Down	n.s.	3.70276
HBQ1	-0.0739702	0.0199019	-3.71674	0.000202022	0.0340795	0.590512	Down	n.s.	3.6946
SOD2	-0.0442622	0.0121306	-3.6488	0.000263734	0.0422892	0.770894	Down	n.s.	3.57883
BLVRB	-0.0789018	0.0217022	-3.63565	0.000277553	0.0436581	0.811286	Down	n.s.	3.55665
PLB1	-0.0687271	0.0190124	-3.61485	0.00030085	0.0455463	0.879383	Down	n.s.	3.52165
AK1	-0.0750949	0.0208483	-3.60197	0.000316113	0.0470676	0.923999	Down	n.s.	3.50016
AARSD1	-0.0603755	0.0182378	-3.31045	0.000932114	0.111561	1	Down	n.s.	3.03053
ABHD14B	-0.00775577	0.018554	-0.41801	0.675942	1	1	Down	n.s.	0.170091
ACAN	-0.0111457	0.00930564	-1.19774	0.231025	1	1	Down	n.s.	0.63634
ACHE	-0.0197203	0.0106499	-1.85168	0.0640782	1	1	Down	n.s.	1.19329
ACP1	-0.0341315	0.0144877	-2.35589	0.0184827	0.954728	1	Down	n.s.	1.73323
ACP6	-0.00172566	0.0214453	-0.080468	0.935865	1	1	Down	n.s.	0.0287866
ACSL1	-0.000442509	0.0118171	-0.0374463	0.970129	1	1	Down	n.s.	0.0131704
ACTA2	-0.00677801	0.0140609	-0.482048	0.629774	1	1	Down	n.s.	0.200815
ACTN2	-0.0176891	0.0189452	-0.933701	0.350463	1	1	Down	n.s.	0.455357
ACVRL1	-0.00274643	0.00832284	-0.329987	0.741411	1	1	Down	n.s.	0.129941
ACYP1	-0.0538596	0.0213463	-2.52314	0.0116349	0.672146	1	Down	n.s.	1.93424
ADAM12	-0.00167908	0.0116512	-0.144113	0.885412	1	1	Down	n.s.	0.0528546
ADAM9	-0.00427656	0.00959549	-0.445685	0.655827	1	1	Down	n.s.	0.183211
ADAMTS15	-0.00418315	0.0153395	-0.272704	0.785082	1	1	Down	n.s.	0.105085
ADAMTS4	-0.00119208	0.0115165	-0.10351	0.917559	1	1	Down	n.s.	0.0373662
ADAMTSL2	-0.0156153	0.0110927	-1.40771	0.159224	1	1	Down	n.s.	0.79799
ADAMTSL5	-0.0180348	0.0125098	-1.44166	0.149406	1	1	Down	n.s.	0.825632
ADCYAP1R1	-0.0235778	0.0111188	-2.12053	0.0339665	1	1	Down	n.s.	1.46895
ADD1	-0.0199626	0.0228924	-0.872017	0.383204	1	1	Down	n.s.	0.41657
ADGRF5	-0.0145617	0.00905558	-1.60804	0.107834	1	1	Down	n.s.	0.967244
ADM	-0.0282241	0.00963793	-2.92844	0.00340815	0.285824	1	Down	n.s.	2.46748
AFM	-0.00580299	0.00662872	-0.875432	0.381344	1	1	Down	n.s.	0.418684
AGBL2	-0.0152104	0.029054	-0.523522	0.600614	1	1	Down	n.s.	0.221405
AGR3	-0.037596	0.0193287	-1.94509	0.05177	1	1	Down	n.s.	1.28592
AGRP	-0.00757713	0.016995	-0.445844	0.655712	1	1	Down	n.s.	0.183287
AGT	-0.00334169	0.00713737	-0.468196	0.639647	1	1	Down	n.s.	0.19406
AHCY	-0.0237678	0.0219789	-1.08139	0.279528	1	1	Down	n.s.	0.553575
AHNAK2	-0.00114918	0.00943098	-0.121852	0.903017	1	1	Down	n.s.	0.0443042
AHSP	-0.092597	0.0277551	-3.33621	0.000849886	0.104726	1	Down	n.s.	3.07064
AKR1B10	-0.012026	0.0196956	-0.610596	0.54147	1	1	Down	n.s.	0.266426
AKT3	-0.00856831	0.0186076	-0.460473	0.645179	1	1	Down	n.s.	0.19032
ALDH1A1	-0.00867053	0.0179143	-0.484001	0.628387	1	1	Down	n.s.	0.201773
AMBN	-0.0169841	0.00884806	-1.91952	0.0549239	1	1	Down	n.s.	1.26024
AMOT	-0.0130069	0.01312	-0.99138	0.321505	1	1	Down	n.s.	0.492812
AMPD3	-0.0413149	0.0233269	-1.77112	0.0765473	1	1	Down	n.s.	1.11607
AMY1A_AMY1B_AMY1C	-0.0131617	0.016205	-0.812204	0.416679	1	1	Down	n.s.	0.380198
AMY2A	-0.0148588	0.0156066	-0.952085	0.341058	1	1	Down	n.s.	0.467171
AMY2B	-0.0173063	0.0159883	-1.08243	0.279067	1	1	Down	n.s.	0.554292
ANGPT1	-0.0752109	0.0271264	-2.77261	0.00556297	0.409276	1	Down	n.s.	2.25469
ANGPT2	-0.0183733	0.0125366	-1.46557	0.142772	1	1	Down	n.s.	0.845358
ANGPTL3	-0.0108939	0.0113709	-0.958047	0.338043	1	1	Down	n.s.	0.471027
ANGPTL7	-0.0208736	0.0117422	-1.77766	0.0754657	1	1	Down	n.s.	1.12225
ANK2	-0.000922931	0.022825	-0.0404351	0.967746	1	1	Down	n.s.	0.0142384
ANKRD54	-0.0193317	0.0188186	-1.02726	0.304301	1	1	Down	n.s.	0.516696
ANXA1	-0.0121631	0.0142362	-0.85438	0.392899	1	1	Down	n.s.	0.405719
APEX1	-0.0171901	0.0191735	-0.896554	0.369961	1	1	Down	n.s.	0.431844
APOA1	-0.0072751	0.00874617	-0.831804	0.405524	1	1	Down	n.s.	0.391983
APOA4	-0.0309694	0.0112353	-2.75645	0.00584567	0.421399	1	Down	n.s.	2.23317
APOC1	-0.00946595	0.011889	-0.796194	0.425923	1	1	Down	n.s.	0.370668
APOD	-0.00925032	0.0139828	-0.66155	0.508264	1	1	Down	n.s.	0.293911
APOF	-0.0066529	0.00831575	-0.800035	0.423695	1	1	Down	n.s.	0.372947
APOL1	-0.00815512	0.018922	-0.430985	0.666481	1	1	Down	n.s.	0.176212
APOM	-0.00327558	0.00909633	-0.360099	0.718774	1	1	Down	n.s.	0.143407
APP	-0.0605125	0.0213878	-2.8293	0.00466685	0.364237	1	Down	n.s.	2.33098
APRT	-0.0210547	0.0154626	-1.36165	0.173313	1	1	Down	n.s.	0.761168
ARAF	-0.0166259	0.0214985	-0.773351	0.439319	1	1	Down	n.s.	0.35722
ARF6	-0.0157243	0.034148	-0.460476	0.645177	1	1	Down	n.s.	0.190321
ARHGAP5	-0.00905429	0.0243597	-0.371691	0.710125	1	1	Down	n.s.	0.148665
ARID4B	-0.00346885	0.0135995	-0.255072	0.798669	1	1	Down	n.s.	0.0976333
ARSA	-0.0431328	0.0145527	-2.9639	0.00303908	0.266739	1	Down	n.s.	2.51726
ASAH2	-0.0247272	0.017291	-1.43006	0.152705	1	1	Down	n.s.	0.816145
ASGR2	-0.0181593	0.00834718	-2.1755	0.0295979	1	1	Down	n.s.	1.52874
ASPSCR1	-0.0252	0.0217135	-1.16057	0.245825	1	1	Down	n.s.	0.609375
ATF2	-0.0123686	0.0220232	-0.561617	0.574379	1	1	Down	n.s.	0.240801
ATG4A	-0.0452422	0.0195344	-2.31603	0.0205608	1	1	Down	n.s.	1.68696
ATP5PO	-0.00847917	0.0135145	-0.627412	0.530392	1	1	Down	n.s.	0.275403
ATP6V1F	-0.0310662	0.021559	-1.44099	0.149595	1	1	Down	n.s.	0.825083
ATXN3	-0.0407183	0.0202722	-2.00857	0.0445884	1	1	Down	n.s.	1.35078
BAG3	-0.00941483	0.0131615	-0.715329	0.474409	1	1	Down	n.s.	0.323847
BAG4	-0.00722748	0.0161109	-0.448607	0.653717	1	1	Down	n.s.	0.18461
BCL2L11	-0.0225108	0.0139896	-1.60911	0.107598	1	1	Down	n.s.	0.968195
BCL7A	-0.0175451	0.0204399	-0.858373	0.390691	1	1	Down	n.s.	0.408166
BCL7B	-0.0077319	0.0145043	-0.533078	0.593982	1	1	Down	n.s.	0.226226
BCR	-0.00442132	0.0295953	-0.149393	0.881244	1	1	Down	n.s.	0.0549038
BDNF	-0.0833705	0.0265899	-3.13542	0.00171718	0.175322	1	Down	n.s.	2.76519
BGLAP	-0.00997318	0.0282831	-0.35262	0.724375	1	1	Down	n.s.	0.140037
BIN2	-0.00442466	0.0293835	-0.150583	0.880305	1	1	Down	n.s.	0.0553667
BMP6	-0.0125413	0.01325	-0.946518	0.343889	1	1	Down	n.s.	0.463582
BNIP3L	-0.00112004	0.0144751	-0.0773769	0.938324	1	1	Down	n.s.	0.0276472
BOC	-0.0082151	0.00759126	-1.08218	0.279178	1	1	Down	n.s.	0.554118
BOLA1	-0.022079	0.0175544	-1.25774	0.208491	1	1	Down	n.s.	0.680913
BOLA2_BOLA2B	-0.047058	0.0177717	-2.64792	0.00810193	0.536148	1	Down	n.s.	2.09141
BPIFB2	-0.0435981	0.0221857	-1.96515	0.0494035	1	1	Down	n.s.	1.30624
BRD3	-0.00296754	0.0153754	-0.193005	0.846956	1	1	Down	n.s.	0.0721392
BST1	-0.00885738	0.0149161	-0.593813	0.55264	1	1	Down	n.s.	0.257558
BTC	-0.0203339	0.0237749	-0.855269	0.392407	1	1	Down	n.s.	0.406264
BTD	-0.0128211	0.00667438	-1.92094	0.0547457	1	1	Down	n.s.	1.26165
BTLA	-0.00242391	0.0280728	-0.086344	0.931193	1	1	Down	n.s.	0.0309601
BTN1A1	-0.00820581	0.0127034	-0.645954	0.518313	1	1	Down	n.s.	0.285408
C1GALT1C1	-0.00145846	0.0103046	-0.141535	0.887448	1	1	Down	n.s.	0.051857
C1QA	-0.00653394	0.00729453	-0.895731	0.3704	1	1	Down	n.s.	0.431328
C1QTNF5	-0.00764445	0.0120109	-0.636457	0.524482	1	1	Down	n.s.	0.280269
C1QTNF6	-0.00181202	0.0101855	-0.177902	0.858801	1	1	Down	n.s.	0.0661077
C1QTNF9	-0.0147313	0.015518	-0.949304	0.342471	1	1	Down	n.s.	0.465376
C1R	-0.00794052	0.00608409	-1.30513	0.191856	1	1	Down	n.s.	0.717026
C1RL	-0.00769166	0.0064126	-1.19946	0.230355	1	1	Down	n.s.	0.637602
C1S	-0.00282784	0.00681333	-0.415046	0.67811	1	1	Down	n.s.	0.1687
C2CD2L	-0.00740337	0.0138175	-0.535796	0.592102	1	1	Down	n.s.	0.227603
C4BPB	-0.00320703	0.0129113	-0.248389	0.803834	1	1	Down	n.s.	0.0948334
C5	-0.00106132	0.00482063	-0.220163	0.825745	1	1	Down	n.s.	0.0831539
C8B	-0.0107648	0.00970574	-1.10911	0.267387	1	1	Down	n.s.	0.572859
C9	-0.0326398	0.0169272	-1.92825	0.053831	1	1	Down	n.s.	1.26897
CA1	-0.0357422	0.0197906	-1.80602	0.070922	1	1	Down	n.s.	1.14922
CA14	-0.00501646	0.0119198	-0.42085	0.673867	1	1	Down	n.s.	0.171426
CA2	-0.0611071	0.0229179	-2.66635	0.00767041	0.514397	1	Down	n.s.	2.11518
CA3	-0.0208763	0.0197578	-1.05661	0.290692	1	1	Down	n.s.	0.536566
CA6	-0.0110612	0.020722	-0.53379	0.593489	1	1	Down	n.s.	0.226587
CALCB	-0.0173928	0.0125517	-1.3857	0.165847	1	1	Down	n.s.	0.780293
CALY	-0.000597184	0.0121149	-0.0492935	0.960686	1	1	Down	n.s.	0.0174187
CANT1	-0.00309158	0.00655464	-0.471663	0.637169	1	1	Down	n.s.	0.195745
CAPG	-0.0274417	0.0192828	-1.42312	0.154707	1	1	Down	n.s.	0.810491
CAPN3	-0.0126339	0.0120008	-1.05275	0.29246	1	1	Down	n.s.	0.533934
CARHSP1	-0.0264467	0.0169207	-1.56298	0.118064	1	1	Down	n.s.	0.927881
CASP1	-0.0068855	0.0222707	-0.309174	0.757191	1	1	Down	n.s.	0.120795
CASP10	-0.0151134	0.0231473	-0.652924	0.513808	1	1	Down	n.s.	0.289199
CASP8	-0.0230597	0.0201489	-1.14447	0.252436	1	1	Down	n.s.	0.597848
CASQ2	-0.00421537	0.0155306	-0.271423	0.786067	1	1	Down	n.s.	0.104541
CAT	-0.0557809	0.0176904	-3.15317	0.00161614	0.168729	1	Down	n.s.	2.79152
CC2D1A	-0.0272116	0.0243637	-1.11689	0.264045	1	1	Down	n.s.	0.578323
CCAR2	-0.00210102	0.017597	-0.119397	0.904962	1	1	Down	n.s.	0.0433698
CCDC28A	-0.0115309	0.00938566	-1.22857	0.219241	1	1	Down	n.s.	0.659079
CCL13	-0.0728441	0.0222107	-3.27968	0.00103992	0.12099	1	Down	n.s.	2.983
CCL14	-0.0261876	0.0128599	-2.03638	0.0417177	1	1	Down	n.s.	1.37968
CCL2	-0.0432999	0.0170806	-2.53503	0.0112466	0.658844	1	Down	n.s.	1.94898
CCL23	-0.00690141	0.0132934	-0.519161	0.603651	1	1	Down	n.s.	0.219214
CCL25	-0.0186613	0.0157931	-1.18161	0.237365	1	1	Down	n.s.	0.624583
CCL5	-0.0265311	0.0329181	-0.805973	0.420262	1	1	Down	n.s.	0.37648
CCL8	-0.0202007	0.0195786	-1.03177	0.302184	1	1	Down	n.s.	0.519728
CCN2	-0.0402295	0.0184224	-2.18372	0.0289873	1	1	Down	n.s.	1.53779
CCN4	-0.0378886	0.0130164	-2.91084	0.00360619	0.297711	1	Down	n.s.	2.44295
CCNE1	-0.0161564	0.0299873	-0.538774	0.590046	1	1	Down	n.s.	0.229114
CCS	-0.0225604	0.0154323	-1.4619	0.143775	1	1	Down	n.s.	0.842315
CCT5	-0.0140967	0.0147515	-0.955617	0.339271	1	1	Down	n.s.	0.469454
CD160	-0.01656	0.0150568	-1.09983	0.27141	1	1	Down	n.s.	0.566375
CD1C	-0.013548	0.00784431	-1.72711	0.0841544	1	1	Down	n.s.	1.07492
CD226	-0.00530839	0.0134049	-0.396004	0.692104	1	1	Down	n.s.	0.159829
CD248	-0.00532006	0.0128552	-0.413845	0.678989	1	1	Down	n.s.	0.168137
CD2AP	-0.0280099	0.0210559	-1.33026	0.183437	1	1	Down	n.s.	0.736513
CD3G	-0.0216527	0.0286824	-0.754912	0.450306	1	1	Down	n.s.	0.346492
CD40LG	-0.0437361	0.0251049	-1.74213	0.0814909	1	1	Down	n.s.	1.08889
CD63	-0.0236913	0.0165521	-1.43132	0.152345	1	1	Down	n.s.	0.817173
CD7	-0.0256968	0.0139037	-1.8482	0.0645799	1	1	Down	n.s.	1.1899
CD82	-0.00170566	0.0132471	-0.128758	0.89755	1	1	Down	n.s.	0.0469415
CD84	-0.016402	0.0100619	-1.6301	0.103086	1	1	Down	n.s.	0.9868
CD8A	-0.000388493	0.0160161	-0.0242565	0.980648	1	1	Down	n.s.	0.0084868
CDC25A	-0.00624662	0.0129433	-0.482616	0.629371	1	1	Down	n.s.	0.201093
CDC26	-0.0115212	0.0225196	-0.511606	0.60893	1	1	Down	n.s.	0.215433
CDH17	-0.0426968	0.0218256	-1.95627	0.0504389	1	1	Down	n.s.	1.29723
CDH5	-0.00928372	0.0096847	-0.958596	0.337767	1	1	Down	n.s.	0.471383
CDHR5	-0.0453016	0.0129066	-3.50995	0.000448577	0.061653	1	Down	n.s.	3.34816
CDNF	-0.0296412	0.0103868	-2.85374	0.00432258	0.342172	1	Down	n.s.	2.36426
CEACAM1	-0.00372493	0.0073988	-0.50345	0.61465	1	1	Down	n.s.	0.211372
CEACAM16	-0.0576693	0.0262441	-2.19742	0.0279957	1	1	Down	n.s.	1.55291
CEACAM19	-0.00521504	0.0126563	-0.412052	0.680304	1	1	Down	n.s.	0.167297
CEACAM20	-0.0100536	0.0141384	-0.711085	0.477035	1	1	Down	n.s.	0.32145
CEBPB	-0.00372828	0.0124424	-0.299644	0.76445	1	1	Down	n.s.	0.116651
CELA2A	-0.0239947	0.0195486	-1.22744	0.219664	1	1	Down	n.s.	0.658241
CELA3A	-0.011634	0.0184468	-0.630682	0.528251	1	1	Down	n.s.	0.277159
CEND1	-0.0156687	0.0188943	-0.829282	0.40695	1	1	Down	n.s.	0.390459
CENPF	-0.0459705	0.017891	-2.56948	0.0101885	0.621008	1	Down	n.s.	1.99189
CEP152	-0.0104399	0.0135739	-0.769115	0.441829	1	1	Down	n.s.	0.354746
CEP164	-0.0036818	0.0202641	-0.181691	0.855826	1	1	Down	n.s.	0.0676147
CEP20	-0.000855266	0.0241241	-0.0354528	0.971719	1	1	Down	n.s.	0.0124594
CEP85	-0.0172018	0.020932	-0.821796	0.411197	1	1	Down	n.s.	0.38595
CES2	-0.0482107	0.0180347	-2.67322	0.00751515	0.505339	1	Down	n.s.	2.12406
CETN2	-0.00845748	0.0218366	-0.387308	0.69853	1	1	Down	n.s.	0.155815
CETN3	-0.0788718	0.0247482	-3.18697	0.0014387	0.158489	1	Down	n.s.	2.84203
CFB	-0.00542025	0.0112805	-0.480499	0.630875	1	1	Down	n.s.	0.200057
CFC1	-0.0170981	0.015151	-1.12851	0.259111	1	1	Down	n.s.	0.586514
CFD	-0.00828654	0.00658387	-1.25861	0.208177	1	1	Down	n.s.	0.681567
CFI	-0.00488624	0.00697861	-0.700174	0.483822	1	1	Down	n.s.	0.315314
CHAC2	-0.00238762	0.0194734	-0.12261	0.902417	1	1	Down	n.s.	0.0445929
CHAD	-0.0241594	0.0166225	-1.45341	0.146116	1	1	Down	n.s.	0.835302
CHCHD10	-0.0221282	0.0133346	-1.65945	0.0970314	1	1	Down	n.s.	1.01309
CHGB	-0.0439731	0.0133302	-3.29875	0.000971827	0.115211	1	Down	n.s.	3.01241
CHL1	-0.0130618	0.00993252	-1.31505	0.188498	1	1	Down	n.s.	0.724693
CHRM1	-0.00200671	0.0117565	-0.17069	0.864468	1	1	Down	n.s.	0.0632508
CIAPIN1	-0.0180987	0.0204007	-0.887162	0.374996	1	1	Down	n.s.	0.425974
CIT	-0.0131327	0.0149067	-0.880996	0.378325	1	1	Down	n.s.	0.422135
CKAP4	-0.000326053	0.00883285	-0.0369137	0.970554	1	1	Down	n.s.	0.0129803
CKB	-0.0370694	0.0207042	-1.79043	0.0733913	1	1	Down	n.s.	1.13436
CLEC1B	-0.0218785	0.0309156	-0.707683	0.479145	1	1	Down	n.s.	0.319533
CLEC4A	-0.00766752	0.0113112	-0.677867	0.497859	1	1	Down	n.s.	0.302894
CLEC4D	-0.027786	0.0202747	-1.37048	0.170544	1	1	Down	n.s.	0.768164
CLEC4G	-0.0148919	0.010882	-1.36849	0.171166	1	1	Down	n.s.	0.766582
CLEC6A	-0.008867	0.015272	-0.580605	0.56151	1	1	Down	n.s.	0.250643
CLIC5	-0.000387369	0.0102128	-0.0379296	0.969744	1	1	Down	n.s.	0.0133429
CLINT1	-0.000973349	0.0149871	-0.0649457	0.948218	1	1	Down	n.s.	0.023092
CLNS1A	-0.022929	0.010947	-2.09455	0.0362164	1	1	Down	n.s.	1.44109
CLPP	-0.0630621	0.0308709	-2.04277	0.0410807	1	1	Down	n.s.	1.38636
CLSPN	-0.00290476	0.0112096	-0.259131	0.795536	1	1	Down	n.s.	0.0993404
CLSTN2	-0.0241245	0.0125617	-1.92049	0.0548021	1	1	Down	n.s.	1.2612
CLSTN3	-0.000860573	0.0098776	-0.0871237	0.930574	1	1	Down	n.s.	0.0312493
CLU	-0.0111229	0.00979017	-1.13613	0.255909	1	1	Down	n.s.	0.591915
CNDP1	-0.0315483	0.0148551	-2.12373	0.0336977	1	1	Down	n.s.	1.4724
CNST	-0.0203872	0.0350093	-0.582337	0.560342	1	1	Down	n.s.	0.251547
COCH	-0.00175279	0.014813	-0.118328	0.905808	1	1	Down	n.s.	0.0429637
COL15A1	-0.00718108	0.00882298	-0.813906	0.415703	1	1	Down	n.s.	0.381217
COL2A1	-0.00662151	0.0254982	-0.259685	0.795108	1	1	Down	n.s.	0.0995741
COL4A1	-0.0187915	0.0130863	-1.43597	0.151017	1	1	Down	n.s.	0.820975
COL5A1	-0.000753496	0.0127748	-0.058983	0.952966	1	1	Down	n.s.	0.0209226
COL9A1	-0.0164695	0.014911	-1.10452	0.269374	1	1	Down	n.s.	0.569645
COMMD1	-0.0109538	0.0198135	-0.552848	0.58037	1	1	Down	n.s.	0.236295
CORO6	-0.00491635	0.0119722	-0.410649	0.681332	1	1	Down	n.s.	0.166641
CPA2	-0.00478383	0.0210543	-0.227215	0.820258	1	1	Down	n.s.	0.0860496
CPB1	-0.0381152	0.0188508	-2.02195	0.0431869	1	1	Down	n.s.	1.36465
CPE	-0.0118904	0.0124924	-0.951814	0.341196	1	1	Down	n.s.	0.466996
CPM	-0.00988753	0.012007	-0.823478	0.41024	1	1	Down	n.s.	0.386962
CPOX	-0.00103711	0.00879417	-0.117931	0.906123	1	1	Down	n.s.	0.0428131
CPPED1	-0.0236506	0.0214479	-1.1027	0.270164	1	1	Down	n.s.	0.568372
CPQ	-0.0314418	0.0117403	-2.67811	0.00740663	0.500734	1	Down	n.s.	2.13038
CPXM1	-0.019772	0.0221802	-0.891428	0.372704	1	1	Down	n.s.	0.428636
CPXM2	-0.00523928	0.00817394	-0.640974	0.521543	1	1	Down	n.s.	0.28271
CRIP2	-0.00362117	0.0121173	-0.298844	0.76506	1	1	Down	n.s.	0.116304
CRTAC1	-0.00786844	0.00963603	-0.816565	0.414181	1	1	Down	n.s.	0.38281
CRTAP	-0.0107989	0.0157527	-0.685527	0.493015	1	1	Down	n.s.	0.30714
CRYM	-0.00315811	0.0240889	-0.131102	0.895695	1	1	Down	n.s.	0.0478399
CSF1	-0.00838339	0.00897137	-0.93446	0.350071	1	1	Down	n.s.	0.455844
CSF2	-0.0247936	0.0115646	-2.14392	0.0320445	1	1	Down	n.s.	1.49425
CSH1	-0.00288431	0.0101076	-0.285362	0.775368	1	1	Down	n.s.	0.110492
CSNK2A1	-0.00388225	0.0144128	-0.269361	0.787653	1	1	Down	n.s.	0.103665
CSPG4	-0.00873309	0.0106889	-0.817024	0.413919	1	1	Down	n.s.	0.383085
CSRP3	-0.0254264	0.0309612	-0.821234	0.411518	1	1	Down	n.s.	0.385612
CST5	-0.0385081	0.0177907	-2.16451	0.0304301	1	1	Down	n.s.	1.5167
CST6	-0.0293267	0.0155626	-1.88444	0.0595115	1	1	Down	n.s.	1.2254
CSTB	-0.00420946	0.0143527	-0.293287	0.769304	1	1	Down	n.s.	0.113902
CTF1	-0.0206603	0.0271466	-0.761064	0.446623	1	1	Down	n.s.	0.350059
CTRB1	-0.0291576	0.0177461	-1.64304	0.10038	1	1	Down	n.s.	0.998352
CTRL	-0.00312396	0.0217821	-0.143419	0.88596	1	1	Down	n.s.	0.0525858
CTSC	-0.0316205	0.013997	-2.25909	0.0238821	1	1	Down	n.s.	1.62193
CTSE	-0.00387084	0.0166712	-0.232188	0.816393	1	1	Down	n.s.	0.0881007
CTSF	-0.00553818	0.0129654	-0.427151	0.669271	1	1	Down	n.s.	0.174398
CTSH	-0.0477626	0.0234847	-2.03377	0.0419799	1	1	Down	n.s.	1.37696
CTSS	-0.00663338	0.00811762	-0.817159	0.413842	1	1	Down	n.s.	0.383165
CWC15	-0.00606384	0.0198559	-0.305392	0.760069	1	1	Down	n.s.	0.119147
CXCL1	-0.0181875	0.0304399	-0.597488	0.550185	1	1	Down	n.s.	0.259492
CXCL11	-0.0334953	0.0254626	-1.31547	0.188358	1	1	Down	n.s.	0.725016
CXCL12	-0.0189567	0.0129271	-1.46643	0.142538	1	1	Down	n.s.	0.84607
CXCL14	-0.0269246	0.0195298	-1.37864	0.168012	1	1	Down	n.s.	0.774661
CXCL5	-0.0237736	0.0368391	-0.645335	0.518713	1	1	Down	n.s.	0.285073
CXCL6	-0.0551783	0.0246832	-2.23546	0.0253916	1	1	Down	n.s.	1.59531
CXCL8	-0.0425918	0.0221011	-1.92713	0.0539687	1	1	Down	n.s.	1.26786
CYB5A	-0.0182755	0.0230672	-0.792274	0.428205	1	1	Down	n.s.	0.368348
CYP24A1	-0.0216057	0.0276679	-0.780895	0.434869	1	1	Down	n.s.	0.361642
DBH	-0.0118304	0.0348299	-0.339662	0.734112	1	1	Down	n.s.	0.134237
DCDC2C	-0.0305028	0.0201682	-1.51242	0.130434	1	1	Down	n.s.	0.884609
DCN	-0.0213824	0.00726529	-2.94309	0.00325105	0.280199	1	Down	n.s.	2.48798
DCTN1	-0.0162607	0.0211347	-0.769384	0.441669	1	1	Down	n.s.	0.354903
DCTN2	-0.0305572	0.0303164	-1.00794	0.313487	1	1	Down	n.s.	0.50378
DCUN1D1	-0.0126894	0.0240819	-0.526926	0.598248	1	1	Down	n.s.	0.223119
DDA1	-0.00180147	0.0127422	-0.141379	0.887571	1	1	Down	n.s.	0.0517969
DDI2	-0.0611873	0.0252599	-2.42231	0.0154264	0.832629	1	Down	n.s.	1.81174
DDT	-0.0262173	0.0135834	-1.9301	0.0536011	1	1	Down	n.s.	1.27083
DDX1	-0.000379017	0.0160064	-0.0236791	0.981109	1	1	Down	n.s.	0.00828287
DDX58	-0.0355645	0.0187358	-1.89821	0.0576739	1	1	Down	n.s.	1.23902
DEFB118	-0.00508381	0.018389	-0.27646	0.782196	1	1	Down	n.s.	0.106684
DENND2B	-0.0025387	0.015842	-0.160251	0.872684	1	1	Down	n.s.	0.0591429
DFFA	-0.0250408	0.0217578	-1.15089	0.249783	1	1	Down	n.s.	0.602437
DGCR6	-0.0294964	0.0141094	-2.09055	0.0365745	1	1	Down	n.s.	1.43682
DGKA	-0.010304	0.0175578	-0.586861	0.5573	1	1	Down	n.s.	0.253911
DIPK1C	-0.0041547	0.0134097	-0.309827	0.756694	1	1	Down	n.s.	0.12108
DKK1	-0.0276393	0.0191202	-1.44556	0.148307	1	1	Down	n.s.	0.828837
DKK3	-0.025878	0.00955586	-2.70807	0.00676972	0.476347	1	Down	n.s.	2.16943
DKKL1	-0.00270423	0.0275908	-0.0980121	0.921923	1	1	Down	n.s.	0.0353053
DNAJA4	-0.0395986	0.0232465	-1.70342	0.0884961	1	1	Down	n.s.	1.05308
DNAJB1	-0.0306416	0.0282512	-1.08461	0.278098	1	1	Down	n.s.	0.555802
DNAJB2	-0.0610805	0.0176666	-3.45739	0.000545949	0.0715001	1	Down	n.s.	3.26285
DNAJC9	-0.0410292	0.0247987	-1.65449	0.0980352	1	1	Down	n.s.	1.00862
DNLZ	-0.0246806	0.028495	-0.866138	0.386419	1	1	Down	n.s.	0.412941
DNPH1	-0.033615	0.0169081	-1.98811	0.0468052	1	1	Down	n.s.	1.32971
DPP7	-0.0252854	0.0193819	-1.30459	0.192038	1	1	Down	n.s.	0.716612
DSG3	-0.000739783	0.0109409	-0.0676161	0.946091	1	1	Down	n.s.	0.0240669
DTYMK	-0.0306662	0.0221811	-1.38254	0.166813	1	1	Down	n.s.	0.77777
DUSP13	-0.00743789	0.0132262	-0.562362	0.573872	1	1	Down	n.s.	0.241185
DUSP29	-0.00142762	0.0211797	-0.0674051	0.94626	1	1	Down	n.s.	0.0239897
DYNLT1	-0.0226453	0.0258611	-0.875651	0.381224	1	1	Down	n.s.	0.418819
EDDM3B	-0.0181399	0.0163927	-1.10658	0.26848	1	1	Down	n.s.	0.571087
EDF1	-0.00325445	0.0220443	-0.147632	0.882634	1	1	Down	n.s.	0.0542195
EDIL3	-0.0312954	0.0119318	-2.62285	0.00872246	0.556226	1	Down	n.s.	2.05936
EFCAB14	-0.0136455	0.00884255	-1.54316	0.122799	1	1	Down	n.s.	0.910804
EFNA1	-0.00123844	0.00906425	-0.136629	0.891325	1	1	Down	n.s.	0.0499641
EFNB2	-0.0123438	0.0186543	-0.661716	0.508157	1	1	Down	n.s.	0.294002
EGFL7	-0.00962918	0.0129529	-0.743399	0.457243	1	1	Down	n.s.	0.339853
EGFR	-0.00378675	0.00525983	-0.719937	0.471567	1	1	Down	n.s.	0.326457
EIF4B	-0.0162314	0.0185549	-0.874777	0.381699	1	1	Down	n.s.	0.418279
EIF4EBP1	-0.0487832	0.0213046	-2.2898	0.0220369	1	1	Down	n.s.	1.65685
EIF5A	-0.0105932	0.00964503	-1.09831	0.272076	1	1	Down	n.s.	0.565309
ELOA	-0.0246108	0.017784	-1.38387	0.166404	1	1	Down	n.s.	0.778837
ENO2	-0.00826945	0.0210775	-0.392335	0.694813	1	1	Down	n.s.	0.158132
ENOPH1	-0.0114236	0.017354	-0.658272	0.510367	1	1	Down	n.s.	0.292117
ENOX2	-0.000227568	0.00897806	-0.0253471	0.979778	1	1	Down	n.s.	0.00887222
ENPP2	-0.0101647	0.00871935	-1.16576	0.243716	1	1	Down	n.s.	0.613116
ENPP5	-0.0249568	0.0137765	-1.81156	0.0700607	1	1	Down	n.s.	1.15453
EPCAM	-0.0785411	0.0311189	-2.5239	0.011609	0.672146	1	Down	n.s.	1.9352
EPHA1	-0.000544512	0.0110815	-0.0491369	0.96081	1	1	Down	n.s.	0.0173623
EPHB4	-8.94956e-05	0.00794499	-0.0112644	0.991013	1	1	Down	n.s.	0.00392085
EPPK1	-0.0055525	0.0237414	-0.233874	0.815084	1	1	Down	n.s.	0.0887977
ERMAP	-0.0429018	0.0146958	-2.91933	0.00350966	0.292639	1	Down	n.s.	2.45474
ERN1	-0.00569268	0.0121009	-0.470433	0.638048	1	1	Down	n.s.	0.195147
ESR1	-0.000558235	0.0185661	-0.0300675	0.976013	1	1	Down	n.s.	0.0105442
EZR	-0.0146861	0.00800832	-1.83386	0.0666811	1	1	Down	n.s.	1.176
F11	-0.00830572	0.00987652	-0.840957	0.400377	1	1	Down	n.s.	0.397531
F11R	-0.032021	0.0182355	-1.75597	0.0790992	1	1	Down	n.s.	1.10183
FABP1	-0.0373763	0.0316261	-1.18182	0.237283	1	1	Down	n.s.	0.624733
FABP2	-0.0415448	0.0255501	-1.62602	0.103952	1	1	Down	n.s.	0.983166
FABP3	-0.0217866	0.0167856	-1.29794	0.194316	1	1	Down	n.s.	0.711492
FABP4	-0.0116387	0.0200428	-0.580693	0.56145	1	1	Down	n.s.	0.250689
FAM172A	-0.00665687	0.01978	-0.336545	0.736461	1	1	Down	n.s.	0.13285
FAM20A	-0.0278087	0.00949847	-2.9277	0.0034165	0.285824	1	Down	n.s.	2.46642
FAM3B	-0.0137967	0.011509	-1.19877	0.230624	1	1	Down	n.s.	0.637096
FBLN2	-0.00224874	0.0101729	-0.221051	0.825053	1	1	Down	n.s.	0.0835179
FCAMR	-0.0305797	0.0244803	-1.24915	0.211615	1	1	Down	n.s.	0.674453
FCAR	-0.0273278	0.0154817	-1.76517	0.0775418	1	1	Down	n.s.	1.11046
FCER1A	-0.006104	0.00758982	-0.804235	0.421266	1	1	Down	n.s.	0.375444
FCN1	-0.010505	0.0182178	-0.576636	0.564189	1	1	Down	n.s.	0.248576
FCN2	-0.0128068	0.0133766	-0.957408	0.338366	1	1	Down	n.s.	0.470613
FCRL6	-0.00231305	0.0218202	-0.106005	0.915579	1	1	Down	n.s.	0.0383042
FDX1	-0.0112263	0.0202129	-0.555401	0.578623	1	1	Down	n.s.	0.237604
FEN1	-0.015889	0.0210978	-0.753114	0.451385	1	1	Down	n.s.	0.345453
FES	-0.0114878	0.0153157	-0.75007	0.453216	1	1	Down	n.s.	0.343695
FGF16	-0.0112586	0.0151157	-0.744827	0.456381	1	1	Down	n.s.	0.340673
FGF21	-0.077792	0.0403451	-1.92816	0.0538402	1	1	Down	n.s.	1.26889
FGF5	-0.0273714	0.0107094	-2.55582	0.0105966	0.638713	1	Down	n.s.	1.97483
FGFBP1	-0.0280738	0.0106141	-2.64496	0.00817253	0.539394	1	Down	n.s.	2.08764
FGFBP2	-0.00674985	0.0159488	-0.42322	0.672137	1	1	Down	n.s.	0.172542
FGFR4	-0.0429468	0.0168575	-2.54763	0.0108491	0.645757	1	Down	n.s.	1.96461
FHIT	-0.0515158	0.0238318	-2.16165	0.0306503	1	1	Down	n.s.	1.51357
FLRT2	-0.00599349	0.00912756	-0.656636	0.511418	1	1	Down	n.s.	0.291224
FLT1	-0.00575647	0.00711911	-0.808594	0.418753	1	1	Down	n.s.	0.378042
FMNL1	-0.0138348	0.0209136	-0.661523	0.50828	1	1	Down	n.s.	0.293897
FNDC1	-0.0212206	0.0151715	-1.39872	0.161904	1	1	Down	n.s.	0.790743
FOLH1	-0.0321293	0.0343054	-0.936569	0.348986	1	1	Down	n.s.	0.457192
FOLR3	-0.0130726	0.0606604	-0.215505	0.829374	1	1	Down	n.s.	0.0812495
FOS	-0.0039267	0.0114909	-0.341723	0.732561	1	1	Down	n.s.	0.135156
FOSB	-0.00397704	0.0125177	-0.317712	0.750705	1	1	Down	n.s.	0.124531
FOXJ3	-0.0177025	0.014526	-1.21868	0.222972	1	1	Down	n.s.	0.651749
FOXO3	-0.0378921	0.0310785	-1.21924	0.222759	1	1	Down	n.s.	0.652165
FRZB	-0.0141978	0.00833015	-1.70438	0.0883159	1	1	Down	n.s.	1.05396
FSTL1	-0.00966753	0.00737715	-1.31047	0.190044	1	1	Down	n.s.	0.721145
FUS	-0.0101457	0.0129337	-0.78444	0.432786	1	1	Down	n.s.	0.363727
FUT1	-0.0140527	0.0199915	-0.702935	0.4821	1	1	Down	n.s.	0.316863
FUT8	-0.0130752	0.0186099	-0.702595	0.482312	1	1	Down	n.s.	0.316672
FXN	-0.00464326	0.0235427	-0.197227	0.84365	1	1	Down	n.s.	0.0738375
FYB1	-0.00223204	0.0297796	-0.074952	0.940253	1	1	Down	n.s.	0.0267552
GADD45B	-0.00377685	0.0155473	-0.242926	0.808064	1	1	Down	n.s.	0.0925545
GAL	-0.0110236	0.0211585	-0.521001	0.602368	1	1	Down	n.s.	0.220138
GALNT2	-0.0104776	0.00833852	-1.25653	0.208931	1	1	Down	n.s.	0.679998
GALNT3	-0.0097088	0.0136358	-0.712007	0.476464	1	1	Down	n.s.	0.32197
GALNT7	-0.0161047	0.00668366	-2.40956	0.0159753	0.848429	1	Down	n.s.	1.79655
GAPDH	-0.00603083	0.010569	-0.570614	0.568264	1	1	Down	n.s.	0.24545
GART	-0.0171117	0.00844259	-2.02683	0.0426855	1	1	Down	n.s.	1.36972
GASK1A	-0.0312366	0.0139965	-2.23174	0.0256373	1	1	Down	n.s.	1.59113
GC	-0.0187586	0.00821367	-2.28382	0.0223865	1	1	Down	n.s.	1.65001
GCG	-0.0233579	0.041173	-0.567309	0.570507	1	1	Down	n.s.	0.243739
GDF15	-0.00369263	0.0146577	-0.251924	0.801101	1	1	Down	n.s.	0.0963129
GFRA3	-0.017703	0.00909786	-1.94585	0.0516786	1	1	Down	n.s.	1.28669
GGCT	-0.00601564	0.0154298	-0.389871	0.696634	1	1	Down	n.s.	0.156996
GGT5	-0.0109506	0.00741617	-1.47659	0.139792	1	1	Down	n.s.	0.854519
GHR	-0.00791732	0.00998533	-0.792895	0.427843	1	1	Down	n.s.	0.368715
GHRHR	-0.00302588	0.0176847	-0.171101	0.864145	1	1	Down	n.s.	0.0634135
GIP	-0.0266745	0.0168072	-1.58709	0.1125	1	1	Down	n.s.	0.948848
GIPC2	-0.00605822	0.00965244	-0.627636	0.530246	1	1	Down	n.s.	0.275523
GKN1	-0.0265608	0.00895709	-2.96534	0.00302498	0.266739	1	Down	n.s.	2.51928
GLIPR1	-0.0228827	0.225382	-0.101528	0.919267	1	1	Down	n.s.	0.0365585
GLO1	-0.011765	0.0191195	-0.615341	0.538332	1	1	Down	n.s.	0.26895
GLP1R	-0.00400219	0.0119852	-0.333928	0.738435	1	1	Down	n.s.	0.131688
GLRX	-0.0499006	0.0187305	-2.66414	0.00772105	0.516409	1	Down	n.s.	2.11232
GLT8D2	-0.0135454	0.0150556	-0.899691	0.368289	1	1	Down	n.s.	0.433811
GM2A	-0.0204294	0.0124732	-1.63787	0.101456	1	1	Down	n.s.	0.993722
GMPR	-0.0142469	0.0160931	-0.885278	0.376011	1	1	Down	n.s.	0.4248
GNLY	-0.015174	0.0169324	-0.896153	0.370175	1	1	Down	n.s.	0.431593
GNPDA1	-0.00109703	0.010668	-0.102834	0.918095	1	1	Down	n.s.	0.0371122
GOLGA3	-0.020168	0.0249338	-0.808864	0.418598	1	1	Down	n.s.	0.378203
GP1BA	-0.0372962	0.010485	-3.5571	0.000375313	0.0539552	1	Down	n.s.	3.42561
GP1BB	-0.0170234	0.021685	-0.785034	0.432438	1	1	Down	n.s.	0.364076
GP2	-0.024407	0.0277403	-0.87984	0.37895	1	1	Down	n.s.	0.421418
GP5	-0.0199264	0.0115586	-1.72395	0.0847242	1	1	Down	n.s.	1.07199
GP6	-0.0109501	0.0283089	-0.386808	0.6989	1	1	Down	n.s.	0.155585
GPA33	-0.105168	0.043281	-2.4299	0.0151066	0.82327	1	Down	n.s.	1.82083
GPC1	-0.0102986	0.00939976	-1.09562	0.273249	1	1	Down	n.s.	0.563441
GPIHBP1	-0.0120626	0.0226028	-0.533679	0.593566	1	1	Down	n.s.	0.226531
GPKOW	-0.000418122	0.00950387	-0.0439949	0.964909	1	1	Down	n.s.	0.0155138
GSN	-0.0133444	0.00601237	-2.21949	0.0264584	1	1	Down	n.s.	1.57744
GSTM4	-0.0201018	0.0229627	-0.875411	0.381355	1	1	Down	n.s.	0.41867
GSTP1	-0.0210686	0.0222094	-0.948635	0.342811	1	1	Down	n.s.	0.464946
GUCA2A	-0.00443126	0.0108324	-0.409075	0.682486	1	1	Down	n.s.	0.165906
GUCY2C	-0.00434155	0.026482	-0.163944	0.869776	1	1	Down	n.s.	0.0605924
GUK1	-0.000972825	0.0128753	-0.0755576	0.939771	1	1	Down	n.s.	0.0269778
GYS1	-0.00540716	0.0298774	-0.180978	0.856385	1	1	Down	n.s.	0.0673308
GZMA	-0.0013639	0.0112873	-0.120835	0.903823	1	1	Down	n.s.	0.0439168
GZMB	-0.0222187	0.0211446	-1.0508	0.293356	1	1	Down	n.s.	0.532605
H2AP	-0.0153807	0.016191	-0.949953	0.342141	1	1	Down	n.s.	0.465794
HBZ	-0.0338807	0.0338291	-1.00152	0.316579	1	1	Down	n.s.	0.499517
HDDC2	-0.0242076	0.0140749	-1.71991	0.0854558	1	1	Down	n.s.	1.06826
HDGFL2	-0.00595283	0.0206376	-0.288446	0.773007	1	1	Down	n.s.	0.111817
HEBP1	-0.0220276	0.017392	-1.26654	0.205326	1	1	Down	n.s.	0.687555
HGFAC	-0.0301679	0.00896976	-3.36329	0.000770851	0.0959319	1	Down	n.s.	3.11303
HJV	-0.0049751	0.0142991	-0.34793	0.727894	1	1	Down	n.s.	0.137932
HMBS	-0.045572	0.0140933	-3.23359	0.00122324	0.139084	1	Down	n.s.	2.91249
HMGCS1	-0.00294354	0.0140168	-0.210001	0.833668	1	1	Down	n.s.	0.079007
HNRNPUL1	-0.0295285	0.015965	-1.84957	0.0643816	1	1	Down	n.s.	1.19124
HPGDS	-0.0201136	0.0121807	-1.65126	0.0986911	1	1	Down	n.s.	1.00572
HRAS	-0.0109295	0.0313751	-0.348349	0.72758	1	1	Down	n.s.	0.138119
HRC	-0.000480945	0.0112002	-0.0429406	0.965749	1	1	Down	n.s.	0.0151357
HRG	-0.00527408	0.0101551	-0.519354	0.603516	1	1	Down	n.s.	0.219311
HS1BP3	-0.00569137	0.0288452	-0.197307	0.843588	1	1	Down	n.s.	0.0738695
HS6ST1	-0.0160254	0.0110181	-1.45446	0.145826	1	1	Down	n.s.	0.836165
HSD17B3	-0.00853883	0.0154785	-0.551657	0.581186	1	1	Down	n.s.	0.235685
HSP90B1	-0.0271718	0.0214669	-1.26575	0.205608	1	1	Down	n.s.	0.68696
HSPB6	-0.0141334	0.0126755	-1.11501	0.26485	1	1	Down	n.s.	0.577
ID4	-0.00180522	0.0140701	-0.128301	0.897911	1	1	Down	n.s.	0.0467666
IDI2	-0.0217521	0.0152702	-1.42448	0.154315	1	1	Down	n.s.	0.811593
IDS	-0.00937455	0.00282765	-3.31531	0.000916034	0.110163	1	Down	n.s.	3.03809
IDUA	-0.0453851	0.0150135	-3.02295	0.00250448	0.23365	1	Down	n.s.	2.60128
IFNL2	-0.00553553	0.0199951	-0.276844	0.781901	1	1	Down	n.s.	0.106848
IGBP1	-0.0247403	0.019658	-1.25854	0.208205	1	1	Down	n.s.	0.68151
IGDCC3	-0.000662005	0.0156728	-0.0422392	0.966308	1	1	Down	n.s.	0.0148843
IGFBP1	-0.00894712	0.0427883	-0.209102	0.834369	1	1	Down	n.s.	0.0786416
IGFBP2	-0.0460401	0.0220373	-2.08919	0.0366954	1	1	Down	n.s.	1.43539
IGFBP3	-0.00538242	0.00950519	-0.566261	0.571219	1	1	Down	n.s.	0.243198
IGFBP4	-0.00300337	0.0142915	-0.210152	0.83355	1	1	Down	n.s.	0.0790683
IGFBP7	-0.0169885	0.00975936	-1.74074	0.0817358	1	1	Down	n.s.	1.08759
IGFBPL1	-0.00135618	0.0109834	-0.123476	0.90173	1	1	Down	n.s.	0.0449233
IGLON5	-0.0179466	0.0296033	-0.606235	0.544362	1	1	Down	n.s.	0.264112
IKBKG	-0.00141656	0.0297831	-0.0475627	0.962065	1	1	Down	n.s.	0.0167956
IKZF2	-0.0377968	0.0294311	-1.28425	0.199061	1	1	Down	n.s.	0.701014
IL12A_IL12B	-0.0445608	0.0256315	-1.73852	0.082126	1	1	Down	n.s.	1.08552
IL12B	-0.0329306	0.0180816	-1.82122	0.0685793	1	1	Down	n.s.	1.16381
IL15	-0.0010683	0.0106432	-0.100374	0.920048	1	1	Down	n.s.	0.0361895
IL15RA	-0.00136243	0.0112157	-0.121475	0.903315	1	1	Down	n.s.	0.0441606
IL17D	-0.0174124	0.0107824	-1.6149	0.106339	1	1	Down	n.s.	0.973307
IL17RA	-0.000879989	0.0142035	-0.0619559	0.950598	1	1	Down	n.s.	0.022003
IL19	-0.00578486	0.0227256	-0.254553	0.799069	1	1	Down	n.s.	0.0974155
IL1B	-0.00496544	0.0184532	-0.269082	0.787867	1	1	Down	n.s.	0.103547
IL1RAP	-0.03441	0.0143563	-2.39685	0.0165402	0.867382	1	Down	n.s.	1.78146
IL1RL2	-0.0185607	0.012647	-1.46759	0.142221	1	1	Down	n.s.	0.847037
IL2	-0.00423502	0.0100598	-0.420984	0.673768	1	1	Down	n.s.	0.171489
IL20RB	-0.0211219	0.0134873	-1.56606	0.117341	1	1	Down	n.s.	0.93055
IL2RA	-0.00474802	0.0131679	-0.360576	0.718418	1	1	Down	n.s.	0.143623
IL3	-0.00990736	0.0192625	-0.514335	0.60702	1	1	Down	n.s.	0.216797
IL31RA	-0.0176825	0.0126629	-1.39641	0.162599	1	1	Down	n.s.	0.788881
IMPACT	-0.0187081	0.0181128	-1.03286	0.301673	1	1	Down	n.s.	0.520464
INPP5D	-0.015302	0.0188021	-0.813845	0.415738	1	1	Down	n.s.	0.38118
INPP5J	-0.0169529	0.0133751	-1.2675	0.204984	1	1	Down	n.s.	0.68828
INSL4	-0.0196211	0.0161683	-1.21356	0.224923	1	1	Down	n.s.	0.647966
INSL5	-0.0514023	0.0310722	-1.65429	0.0980767	1	1	Down	n.s.	1.00843
ISM2	-0.0158328	0.013806	-1.1468	0.251469	1	1	Down	n.s.	0.599515
ITGAX	-0.0216066	0.0168506	-1.28225	0.199763	1	1	Down	n.s.	0.699485
ITGB1BP1	-0.00531929	0.0131883	-0.403333	0.686705	1	1	Down	n.s.	0.16323
ITGB6	-0.00853174	0.0097873	-0.871716	0.383368	1	1	Down	n.s.	0.416385
ITGB7	-0.0107697	0.0147286	-0.731215	0.464651	1	1	Down	n.s.	0.332873
ITIH3	-0.00244311	0.0122819	-0.198919	0.842327	1	1	Down	n.s.	0.0745194
ITM2A	-0.0417367	0.0192956	-2.16302	0.0305446	1	1	Down	n.s.	1.51507
KAZALD1	-0.0023861	0.0146326	-0.163067	0.870466	1	1	Down	n.s.	0.0602482
KCNC4	-0.0344018	0.0177472	-1.93843	0.0525771	1	1	Down	n.s.	1.2792
KDM3A	-0.00268294	0.0292358	-0.0917692	0.926882	1	1	Down	n.s.	0.0329756
KEL	-0.0338484	0.0116456	-2.90655	0.00365604	0.298867	1	Down	n.s.	2.43699
KIF22	-0.114091	0.0392321	-2.9081	0.00363823	0.298867	1	Down	n.s.	2.43911
KIR2DS4	-0.0707381	0.0544638	-1.29881	0.194016	1	1	Down	n.s.	0.712161
KIT	-0.0013303	0.00955386	-0.139242	0.889259	1	1	Down	n.s.	0.0509717
KITLG	-0.00756717	0.0121029	-0.625238	0.531818	1	1	Down	n.s.	0.274237
KLHL41	-0.00361086	0.0158604	-0.227666	0.819907	1	1	Down	n.s.	0.0862353
KLK1	-0.00831922	0.0409761	-0.203026	0.839115	1	1	Down	n.s.	0.0761783
KLK12	-0.0748948	0.044403	-1.68671	0.091666	1	1	Down	n.s.	1.03779
KLK13	-0.0049085	0.0144608	-0.339434	0.734284	1	1	Down	n.s.	0.134136
KLK3	-0.0457829	0.0281517	-1.62629	0.103895	1	1	Down	n.s.	0.983406
KLK4	-0.0244098	0.020152	-1.21128	0.225792	1	1	Down	n.s.	0.646291
KLK7	-0.0273362	0.0124296	-2.19929	0.0278625	1	1	Down	n.s.	1.55498
KLK8	-0.00661426	0.0116333	-0.568561	0.569657	1	1	Down	n.s.	0.244387
KLRB1	-0.0284637	0.0121783	-2.33725	0.0194298	0.985847	1	Down	n.s.	1.71153
LAMA4	-0.0152775	0.0107825	-1.41688	0.156524	1	1	Down	n.s.	0.80542
LAMTOR5	-0.000179288	0.0130861	-0.0137007	0.989069	1	1	Down	n.s.	0.00477348
LBR	-0.00537727	0.022337	-0.240733	0.809763	1	1	Down	n.s.	0.0916422
LCN15	-0.0209725	0.019656	-1.06698	0.285988	1	1	Down	n.s.	0.543653
LECT2	-0.0303711	0.0211628	-1.43512	0.15126	1	1	Down	n.s.	0.820276
LETM1	-0.000569712	0.0169673	-0.033577	0.973215	1	1	Down	n.s.	0.0117914
LHPP	-9.76388e-05	0.0193636	-0.00504239	0.995977	1	1	Down	n.s.	0.00175078
LIFR	-0.00898821	0.00777708	-1.15573	0.247797	1	1	Down	n.s.	0.605905
LILRB5	-0.0120623	0.0224484	-0.537335	0.591039	1	1	Down	n.s.	0.228384
LMOD1	-0.0029564	0.0112265	-0.263342	0.792289	1	1	Down	n.s.	0.101117
LRIG1	-0.0229886	0.0111362	-2.06431	0.0389929	1	1	Down	n.s.	1.40901
LRIG3	-0.00967154	0.00899853	-1.07479	0.282474	1	1	Down	n.s.	0.549021
LRP11	-0.00489527	0.0116795	-0.419134	0.67512	1	1	Down	n.s.	0.170619
LSM8	-0.00364165	0.0278015	-0.130988	0.895786	1	1	Down	n.s.	0.0477958
LSP1	-0.00218569	0.0133336	-0.163923	0.869792	1	1	Down	n.s.	0.0605845
LY96	-0.0148522	0.0115542	-1.28544	0.198646	1	1	Down	n.s.	0.701921
LYAR	-0.0401136	0.0173619	-2.31044	0.0208677	1	1	Down	n.s.	1.68053
LYPLA2	-0.0191611	0.03427	-0.55912	0.576082	1	1	Down	n.s.	0.239515
LZTFL1	-0.0030786	0.0228663	-0.134634	0.892902	1	1	Down	n.s.	0.0491964
MAEA	-0.0202022	0.0126789	-1.59337	0.111084	1	1	Down	n.s.	0.95435
MAGEA3	-0.00240809	0.0270093	-0.0891578	0.928957	1	1	Down	n.s.	0.0320044
MAGED1	-0.0315522	0.0154873	-2.0373	0.0416253	1	1	Down	n.s.	1.38064
MANEAL	-0.00671692	0.0162064	-0.41446	0.678539	1	1	Down	n.s.	0.168425
MANSC4	-0.009485	0.0210799	-0.449954	0.652746	1	1	Down	n.s.	0.185256
MAP1LC3A	-2.01982e-05	0.0101241	-0.00199507	0.998408	1	1	Down	n.s.	0.000691872
MAP3K5	-0.0362612	0.0324175	-1.11857	0.26333	1	1	Down	n.s.	0.5795
MAPK13	-0.00761702	0.0139229	-0.547085	0.584323	1	1	Down	n.s.	0.233347
MAPK9	-0.00070454	0.0139103	-0.0506487	0.959606	1	1	Down	n.s.	0.0179072
MATN2	-0.0119579	0.00956829	-1.24974	0.211401	1	1	Down	n.s.	0.674893
MAVS	-0.00945281	0.0301469	-0.313559	0.753858	1	1	Down	n.s.	0.122711
MB	-0.0216654	0.0169918	-1.27505	0.202297	1	1	Down	n.s.	0.69401
MBL2	-0.0454697	0.0345842	-1.31475	0.1886	1	1	Down	n.s.	0.724459
MCEE	-0.0123553	0.0135314	-0.913086	0.361203	1	1	Down	n.s.	0.442249
MCEMP1	-0.0702567	0.0290167	-2.42125	0.0154714	0.832629	1	Down	n.s.	1.81047
MCFD2	-0.000758996	0.0142269	-0.0533494	0.957454	1	1	Down	n.s.	0.0188822
MCTS1	-0.0162895	0.00832978	-1.95557	0.0505217	1	1	Down	n.s.	1.29652
MDK	-0.0116364	0.0165347	-0.703754	0.481589	1	1	Down	n.s.	0.317323
MED18	-0.0280459	0.0246933	-1.13577	0.256058	1	1	Down	n.s.	0.591662
MEGF10	-0.00985584	0.0127551	-0.7727	0.439703	1	1	Down	n.s.	0.35684
MEP1B	-0.050643	0.0378277	-1.33878	0.180648	1	1	Down	n.s.	0.743166
MERTK	-0.0042192	0.00817134	-0.516342	0.605618	1	1	Down	n.s.	0.217801
MET	-0.000367692	0.0064993	-0.0565741	0.954885	1	1	Down	n.s.	0.0200491
METAP1	-0.00139751	0.00956186	-0.146155	0.8838	1	1	Down	n.s.	0.0536461
MFAP3	-0.00578696	0.0156564	-0.369623	0.711665	1	1	Down	n.s.	0.147724
MFAP5	-0.00512087	0.0138412	-0.369971	0.711405	1	1	Down	n.s.	0.147883
MIF	-0.0109783	0.0219671	-0.499759	0.617247	1	1	Down	n.s.	0.209541
MITD1	-0.00487902	0.0313137	-0.155811	0.876183	1	1	Down	n.s.	0.0574054
MLLT1	-0.00842242	0.0220698	-0.381626	0.702741	1	1	Down	n.s.	0.153205
MMP13	-0.00799626	0.0104526	-0.765006	0.444272	1	1	Down	n.s.	0.352351
MMP3	-0.0290962	0.0156414	-1.8602	0.0628633	1	1	Down	n.s.	1.2016
MMP8	-0.0313604	0.0240732	-1.30271	0.192679	1	1	Down	n.s.	0.715166
MMP9	-0.00385718	0.0200886	-0.192008	0.847737	1	1	Down	n.s.	0.071739
MNAT1	-0.00363389	0.014085	-0.257997	0.796411	1	1	Down	n.s.	0.098863
MNDA	-0.0293788	0.0328834	-0.893422	0.371635	1	1	Down	n.s.	0.429883
MORC3	-0.00728604	0.00892721	-0.816161	0.414412	1	1	Down	n.s.	0.382567
MORF4L1	-0.00991234	0.012871	-0.770131	0.441226	1	1	Down	n.s.	0.355339
MORN4	-0.015861	0.0251838	-0.629812	0.528821	1	1	Down	n.s.	0.276692
MPIG6B	-0.0259368	0.0244845	-1.05932	0.28946	1	1	Down	n.s.	0.538411
MRI1	-0.0181961	0.0217026	-0.838431	0.401793	1	1	Down	n.s.	0.395998
MRPL46	-0.00157061	0.00885269	-0.177416	0.859182	1	1	Down	n.s.	0.0659148
MRPL52	-0.00654397	0.00819607	-0.798428	0.424627	1	1	Down	n.s.	0.371993
MST1	-0.00492806	0.0206915	-0.238169	0.811751	1	1	Down	n.s.	0.0905769
MTR	-0.000446405	0.0208613	-0.0213987	0.982928	1	1	Down	n.s.	0.00747843
MUC13	-0.0289009	0.0164917	-1.75245	0.0797028	1	1	Down	n.s.	1.09853
MYBPC1	-0.0462918	0.022435	-2.06337	0.0390832	1	1	Down	n.s.	1.40801
MYBPC2	-0.00306419	0.0270457	-0.113297	0.909796	1	1	Down	n.s.	0.0410561
MYH7B	-0.00394489	0.0140112	-0.281551	0.778289	1	1	Down	n.s.	0.108859
MYH9	-0.0338319	0.0362912	-0.932234	0.351221	1	1	Down	n.s.	0.45442
MYL3	-0.0443957	0.023374	-1.89936	0.0575236	1	1	Down	n.s.	1.24015
MYL4	-0.0312916	0.0171041	-1.82948	0.0673346	1	1	Down	n.s.	1.17176
MYOM3	-0.0438229	0.0297392	-1.47357	0.140604	1	1	Down	n.s.	0.852001
NAGA	-0.0392092	0.0187806	-2.08775	0.0368267	1	1	Down	n.s.	1.43384
NAMPT	-0.00344127	0.0173863	-0.197929	0.843101	1	1	Down	n.s.	0.0741204
NAPRT	-0.0163982	0.0105986	-1.5472	0.121821	1	1	Down	n.s.	0.914277
NCF2	-0.0164746	0.0279628	-0.58916	0.555757	1	1	Down	n.s.	0.255115
NCLN	-0.0137019	0.0169323	-0.809214	0.418396	1	1	Down	n.s.	0.378413
NDRG1	-0.000728255	0.021903	-0.0332491	0.973476	1	1	Down	n.s.	0.0116747
NDUFS6	-0.0334577	0.0254024	-1.31711	0.187809	1	1	Down	n.s.	0.726283
NEB	-0.00769593	0.0121363	-0.634126	0.526002	1	1	Down	n.s.	0.279013
NECAP2	-0.00739304	0.0213911	-0.345613	0.729635	1	1	Down	n.s.	0.136894
NEDD4L	-0.0328879	0.0156328	-2.10377	0.0354044	1	1	Down	n.s.	1.45094
NEDD9	-0.000829076	0.0109706	-0.0755727	0.939759	1	1	Down	n.s.	0.0269833
NELL1	-0.0197172	0.0135192	-1.45846	0.14472	1	1	Down	n.s.	0.839472
NFKBIE	-0.0144778	0.0160295	-0.903194	0.366427	1	1	Down	n.s.	0.436012
NGF	-0.00856374	0.00390897	-2.19079	0.0284715	1	1	Down	n.s.	1.54559
NGFR	-0.00327186	0.00935506	-0.349742	0.726534	1	1	Down	n.s.	0.138744
NID1	-0.00649462	0.0122515	-0.53011	0.596038	1	1	Down	n.s.	0.224726
NID2	-0.0648244	0.0237606	-2.72823	0.00636975	0.453946	1	Down	n.s.	2.19588
NIT1	-2.00152e-05	0.0151459	-0.0013215	0.998946	1	1	Down	n.s.	0.000458159
NLGN1	-0.0146567	0.0216866	-0.675841	0.499145	1	1	Down	n.s.	0.301773
NME3	-0.00320144	0.0075322	-0.425033	0.670814	1	1	Down	n.s.	0.173398
NMNAT1	-0.0530279	0.0241033	-2.20003	0.0278095	1	1	Down	n.s.	1.55581
NOP56	-0.0111631	0.0354671	-0.314744	0.752957	1	1	Down	n.s.	0.12323
NOS1	-0.0167818	0.017387	-0.965194	0.334452	1	1	Down	n.s.	0.475666
NOS2	-0.000882094	0.012738	-0.069249	0.944792	1	1	Down	n.s.	0.0246639
NPC2	-0.00631647	0.0106678	-0.592108	0.553781	1	1	Down	n.s.	0.256662
NPM1	-0.0459424	0.0409023	-1.12322	0.261363	1	1	Down	n.s.	0.582756
NPPB	-0.0709063	0.0428795	-1.65362	0.0982112	1	1	Down	n.s.	1.00784
NPR1	-0.0012837	0.0130471	-0.0983892	0.921624	1	1	Down	n.s.	0.0354463
NSFL1C	-0.0493223	0.0214665	-2.29764	0.021586	1	1	Down	n.s.	1.66583
NT5C1A	-0.0209181	0.0107322	-1.9491	0.0512901	1	1	Down	n.s.	1.28997
NTF3	-0.000555896	0.011417	-0.0486901	0.961166	1	1	Down	n.s.	0.0172014
NTPROBNP	-0.0562741	0.0331386	-1.69814	0.0894869	1	1	Down	n.s.	1.04824
NUB1	-0.0400067	0.0270415	-1.47945	0.139025	1	1	Down	n.s.	0.856906
NUCB2	-0.00404449	0.0121446	-0.333029	0.739114	1	1	Down	n.s.	0.131289
NUDT15	-0.00365729	0.0164514	-0.222308	0.824075	1	1	Down	n.s.	0.0840332
NUDT2	-0.00595125	0.0182593	-0.32593	0.744479	1	1	Down	n.s.	0.128148
NUP50	-0.00918396	0.0106106	-0.865549	0.386743	1	1	Down	n.s.	0.412578
OGFR	-0.00490544	0.0106865	-0.459031	0.646214	1	1	Down	n.s.	0.189624
OPTC	-0.0130676	0.0148054	-0.88262	0.377446	1	1	Down	n.s.	0.423145
ORM1	-0.0100888	0.00657141	-1.53526	0.124728	1	1	Down	n.s.	0.904037
OTUD6B	-0.00133753	0.0187677	-0.0712677	0.943185	1	1	Down	n.s.	0.0254031
PACS2	-0.00336932	0.0200675	-0.1679	0.866663	1	1	Down	n.s.	0.0621499
PADI4	-0.0397823	0.0240177	-1.65637	0.0976526	1	1	Down	n.s.	1.01032
PAG1	-0.0276778	0.0184423	-1.50078	0.133419	1	1	Down	n.s.	0.874782
PAGR1	-0.00033027	0.0140689	-0.0234751	0.981271	1	1	Down	n.s.	0.00821087
PAPPA	-0.0518639	0.0150691	-3.44175	0.000578433	0.0753599	1	Down	n.s.	3.23775
PARK7	-0.0283688	0.0170423	-1.66461	0.0959967	1	1	Down	n.s.	1.01774
PAXX	-0.00403474	0.0149535	-0.269819	0.787301	1	1	Down	n.s.	0.103859
PBXIP1	-0.0172791	0.00967328	-1.78627	0.0740616	1	1	Down	n.s.	1.13041
PCDH9	-0.000123976	0.0109062	-0.0113675	0.99093	1	1	Down	n.s.	0.0039569
PCOLCE	-0.0385896	0.0234709	-1.64415	0.100162	1	1	Down	n.s.	0.999296
PDCD6	-0.0379866	0.0224584	-1.69142	0.0907626	1	1	Down	n.s.	1.04209
PDGFA	-0.0717799	0.0231608	-3.0992	0.00194146	0.193484	1	Down	n.s.	2.71187
PDGFB	-0.0842839	0.027671	-3.04593	0.00232079	0.222426	1	Down	n.s.	2.63436
PDGFC	-0.0200514	0.00933091	-2.14892	0.0316454	1	1	Down	n.s.	1.49969
PDGFRB	-0.00825172	0.0111154	-0.742367	0.457868	1	1	Down	n.s.	0.33926
PDIA3	-0.00575695	0.00805181	-0.714988	0.47462	1	1	Down	n.s.	0.323654
PDIA5	-0.0170982	0.0193957	-0.881547	0.378027	1	1	Down	n.s.	0.422478
PDP1	-0.019917	0.0163335	-1.2194	0.222699	1	1	Down	n.s.	0.652282
PEBP1	-0.0264087	0.0190216	-1.38835	0.165036	1	1	Down	n.s.	0.782423
PENK	-0.0145827	0.00994313	-1.46661	0.142489	1	1	Down	n.s.	0.846218
PEPD	-0.00219903	0.00834174	-0.263618	0.792076	1	1	Down	n.s.	0.101233
PF4	-0.0624657	0.0310173	-2.0139	0.0440262	1	1	Down	n.s.	1.35629
PFDN4	-0.0147687	0.0171736	-0.859966	0.389812	1	1	Down	n.s.	0.409144
PFKFB2	-0.043965	0.0247759	-1.77451	0.0759856	1	1	Down	n.s.	1.11927
PGD	-0.00915716	0.0173029	-0.529226	0.596651	1	1	Down	n.s.	0.22428
PGLYRP2	-0.0221864	0.0096795	-2.2921	0.0219045	1	1	Down	n.s.	1.65947
PGR	-0.022697	0.0330492	-0.686763	0.492236	1	1	Down	n.s.	0.307827
PI16	-0.00781813	0.00781112	-1.0009	0.316882	1	1	Down	n.s.	0.499102
PIKFYVE	-0.0152217	0.0180346	-0.844025	0.39866	1	1	Down	n.s.	0.399397
PLA2G10	-0.0424081	0.0193692	-2.18946	0.0285681	1	1	Down	n.s.	1.54412
PLA2G1B	-0.00254366	0.0140494	-0.181051	0.856328	1	1	Down	n.s.	0.0673597
PLA2G7	-0.0226921	0.0102261	-2.21905	0.026488	1	1	Down	n.s.	1.57695
PLG	-0.00363476	0.00715808	-0.507784	0.611607	1	1	Down	n.s.	0.213527
PLIN1	-0.0111674	0.0118926	-0.939018	0.347726	1	1	Down	n.s.	0.458763
PLXDC1	-0.0263605	0.0109612	-2.40489	0.016181	0.854563	1	Down	n.s.	1.79099
PLXDC2	-0.00870248	0.00868507	-1.002	0.316347	1	1	Down	n.s.	0.499836
PMCH	-0.0185643	0.0263169	-0.705412	0.480558	1	1	Down	n.s.	0.318255
PMS1	-0.0206173	0.016173	-1.2748	0.202388	1	1	Down	n.s.	0.693814
PODXL2	-0.00103606	0.00910958	-0.113733	0.90945	1	1	Down	n.s.	0.0412211
PON1	-0.00553156	0.00844525	-0.654991	0.512477	1	1	Down	n.s.	0.290326
PON2	-0.00871401	0.0113832	-0.765516	0.443968	1	1	Down	n.s.	0.352648
PON3	-0.00485597	0.0100599	-0.482707	0.629306	1	1	Down	n.s.	0.201138
PPBP	-0.0533233	0.0269064	-1.98181	0.0475068	1	1	Down	n.s.	1.32324
PPCDC	-0.012518	0.0153616	-0.814888	0.41514	1	1	Down	n.s.	0.381805
PPIE	-0.011792	0.0196979	-0.598643	0.549414	1	1	Down	n.s.	0.2601
PPME1	-0.0586011	0.0197857	-2.96178	0.00306004	0.267122	1	Down	n.s.	2.51427
PPT1	-0.0102507	0.0245078	-0.418264	0.675756	1	1	Down	n.s.	0.17021
PPY	-0.0415752	0.0330808	-1.25678	0.20884	1	1	Down	n.s.	0.680185
PQBP1	-0.0120696	0.0183519	-0.657676	0.51075	1	1	Down	n.s.	0.291792
PRAP1	-0.00625995	0.014458	-0.432975	0.665035	1	1	Down	n.s.	0.177155
PRDX1	-0.0507218	0.0290554	-1.74569	0.0808703	1	1	Down	n.s.	1.09221
PRDX6	-0.0206195	0.0197864	-1.0421	0.297368	1	1	Down	n.s.	0.526706
PRELP	-0.00358071	0.00740674	-0.483439	0.628786	1	1	Down	n.s.	0.201497
PRKD2	-0.00398227	0.014724	-0.270461	0.786807	1	1	Down	n.s.	0.104132
PROC	-0.00703628	0.0082887	-0.848901	0.395941	1	1	Down	n.s.	0.40237
PROCR	-4.22978e-05	0.0113614	-0.00372293	0.99703	1	1	Down	n.s.	0.00129197
PROK1	-0.0342343	0.0198679	-1.72309	0.0848776	1	1	Down	n.s.	1.07121
PRR4	-0.00839851	0.0222595	-0.377301	0.705952	1	1	Down	n.s.	0.151225
PRR5	-0.00452299	0.0149024	-0.303507	0.761505	1	1	Down	n.s.	0.118327
PRSS53	-0.0147441	0.0118201	-1.24738	0.212267	1	1	Down	n.s.	0.673118
PSAP	-0.024263	0.00919363	-2.63911	0.00831536	0.545939	1	Down	n.s.	2.08012
PSCA	-0.0227132	0.0822364	-0.276194	0.7824	1	1	Down	n.s.	0.106571
PSG1	-0.0512059	0.0365093	-1.40254	0.16076	1	1	Down	n.s.	0.793823
PSMA1	-0.0209129	0.0147821	-1.41474	0.157151	1	1	Down	n.s.	0.803683
PSMD1	-0.0289543	0.0159182	-1.81894	0.0689272	1	1	Down	n.s.	1.16161
PSMD9	-0.0367294	0.0182114	-2.01683	0.0437181	1	1	Down	n.s.	1.35934
PSME1	-0.00571478	0.0122122	-0.467956	0.639818	1	1	Down	n.s.	0.193944
PSME2	-0.014515	0.0120225	-1.20731	0.227317	1	1	Down	n.s.	0.643368
PSMG3	-0.0246281	0.0168133	-1.4648	0.142982	1	1	Down	n.s.	0.84472
PSMG4	-0.0312102	0.0186795	-1.67082	0.094764	1	1	Down	n.s.	1.02336
PSRC1	-0.0246876	0.0191721	-1.28769	0.197861	1	1	Down	n.s.	0.70364
PTEN	-0.00182504	0.00970734	-0.188006	0.850873	1	1	Down	n.s.	0.0701354
PTH	-0.0688575	0.0262592	-2.62222	0.00873886	0.556226	1	Down	n.s.	2.05854
PTH1R	-0.0185711	0.012136	-1.53025	0.125962	1	1	Down	n.s.	0.899762
PTK7	-0.00715712	0.0121755	-0.587831	0.556648	1	1	Down	n.s.	0.254419
PTPRH	-0.00563672	0.0155851	-0.361674	0.717597	1	1	Down	n.s.	0.144119
PTPRS	-0.00781929	0.00788073	-0.992204	0.321103	1	1	Down	n.s.	0.493356
PTPRZ1	-0.0188057	0.0106052	-1.77325	0.0761941	1	1	Down	n.s.	1.11808
PTRHD1	-0.00630179	0.0192952	-0.326599	0.743973	1	1	Down	n.s.	0.128443
PVALB	-0.0124325	0.0362936	-0.342552	0.731937	1	1	Down	n.s.	0.135526
PXN	-0.0118218	0.0171232	-0.690395	0.489949	1	1	Down	n.s.	0.309849
QSOX1	-0.0201965	0.0131969	-1.5304	0.125925	1	1	Down	n.s.	0.899889
RAB27B	-0.00970262	0.0261762	-0.370665	0.710889	1	1	Down	n.s.	0.148198
RAB39B	-0.00556614	0.02881	-0.193202	0.846802	1	1	Down	n.s.	0.0722182
RAB6B	-0.0100874	0.0153291	-0.658055	0.510506	1	1	Down	n.s.	0.292
RAC3	-0.0138398	0.0217874	-0.635221	0.525288	1	1	Down	n.s.	0.279603
RAD51	-0.0267174	0.0172427	-1.54949	0.121271	1	1	Down	n.s.	0.916244
RANBP1	-0.035114	0.0170387	-2.06083	0.0393249	1	1	Down	n.s.	1.40533
RARRES1	-0.0115849	0.0106864	-1.08408	0.278334	1	1	Down	n.s.	0.555434
RARRES2	-0.00548237	0.0165339	-0.331583	0.740206	1	1	Down	n.s.	0.130648
RASA1	-0.00439285	0.010612	-0.413951	0.678912	1	1	Down	n.s.	0.168187
RASSF2	-0.0118273	0.0187614	-0.630407	0.528431	1	1	Down	n.s.	0.277011
RBM19	-0.000493949	0.0150879	-0.032738	0.973884	1	1	Down	n.s.	0.0114929
RBP2	-0.0477165	0.0251041	-1.90075	0.057341	1	1	Down	n.s.	1.24153
RBP7	-0.02209	0.0201352	-1.09708	0.272612	1	1	Down	n.s.	0.564455
REG1A	-0.0288928	0.0158285	-1.82536	0.0679526	1	1	Down	n.s.	1.16779
REG1B	-0.0338516	0.0181267	-1.8675	0.0618369	1	1	Down	n.s.	1.20875
REG4	-0.00437732	0.0159031	-0.275249	0.783126	1	1	Down	n.s.	0.106168
RELT	-0.00346565	0.00925978	-0.374269	0.708206	1	1	Down	n.s.	0.14984
RGMB	-0.00166041	0.00851179	-0.195071	0.845338	1	1	Down	n.s.	0.0729697
RIDA	-0.00699116	0.0166997	-0.418641	0.67548	1	1	Down	n.s.	0.170387
RILP	-0.0488262	0.0196131	-2.48947	0.0127966	0.720939	1	Down	n.s.	1.89291
RLN1	-0.00660391	0.0220777	-0.299121	0.764849	1	1	Down	n.s.	0.116424
RLN2	-0.015713	0.0368121	-0.426843	0.669496	1	1	Down	n.s.	0.174252
RNASE1	-0.0107811	0.00831868	-1.29601	0.19498	1	1	Down	n.s.	0.710011
RNASE6	-0.0103794	0.0100172	-1.03616	0.300131	1	1	Down	n.s.	0.522689
RNASET2	-0.0130024	0.00861125	-1.50993	0.131067	1	1	Down	n.s.	0.882507
RNF168	-0.000470185	0.0130997	-0.0358929	0.971368	1	1	Down	n.s.	0.0126162
RNF41	-0.00509903	0.0218914	-0.232924	0.815821	1	1	Down	n.s.	0.088405
RRM2B	-0.016667	0.0218202	-0.763835	0.444969	1	1	Down	n.s.	0.35167
RSPO1	-0.0171169	0.011273	-1.5184	0.128921	1	1	Down	n.s.	0.889677
RTBDN	-0.00183561	0.00959496	-0.19131	0.848283	1	1	Down	n.s.	0.0714591
RTN4R	-0.0326995	0.0117252	-2.78883	0.00529176	0.396316	1	Down	n.s.	2.2764
RUVBL1	-0.0288976	0.0330542	-0.874249	0.381987	1	1	Down	n.s.	0.417952
RYR1	-0.00616743	0.0109195	-0.564806	0.572209	1	1	Down	n.s.	0.242446
S100A12	-0.00403524	0.0244364	-0.165133	0.86884	1	1	Down	n.s.	0.0610601
S100A13	-0.00774664	0.0113202	-0.684317	0.493779	1	1	Down	n.s.	0.306468
S100A14	-0.0329551	0.0166405	-1.98041	0.0476636	1	1	Down	n.s.	1.32181
S100A16	-0.0232923	0.0197959	-1.17663	0.23935	1	1	Down	n.s.	0.620966
S100A3	-0.00112388	0.0142652	-0.0787845	0.937204	1	1	Down	n.s.	0.0281657
S100A4	-0.00655931	0.0183911	-0.356657	0.72135	1	1	Down	n.s.	0.141854
SAA4	-0.0105238	0.00994063	-1.05867	0.289756	1	1	Down	n.s.	0.537967
SCAMP3	-0.0145692	0.0276814	-0.526317	0.59867	1	1	Down	n.s.	0.222812
SCG2	-0.0221762	0.0104541	-2.12128	0.0339031	1	1	Down	n.s.	1.46976
SCGN	-0.00950795	0.0142288	-0.66822	0.503996	1	1	Down	n.s.	0.297573
SCN2A	-0.0101328	0.0153435	-0.660398	0.509002	1	1	Down	n.s.	0.29328
SCN4B	-0.0330318	0.0137009	-2.41092	0.0159164	0.8471	1	Down	n.s.	1.79816
SCRG1	-0.0276742	0.00875557	-3.16075	0.0015747	0.167937	1	Down	n.s.	2.8028
SCT	-0.0192324	0.0147014	-1.3082	0.190813	1	1	Down	n.s.	0.719392
SDC4	-0.0492502	0.0149218	-3.30054	0.000965634	0.115022	1	Down	n.s.	3.01519
SELPLG	-0.0320669	0.0089745	-3.57311	0.000353093	0.0519551	1	Down	n.s.	3.45211
SEMA3F	-0.0239982	0.00887849	-2.70297	0.00687466	0.479011	1	Down	n.s.	2.16275
SEMA7A	-0.00132053	0.00887393	-0.14881	0.881705	1	1	Down	n.s.	0.0546769
SERPINA11	-0.0190474	0.0131685	-1.44643	0.148062	1	1	Down	n.s.	0.829557
SERPINA12	-0.0455602	0.0362245	-1.25772	0.208499	1	1	Down	n.s.	0.680895
SERPINA3	-0.0121075	0.00477067	-2.53791	0.011155	0.656551	1	Down	n.s.	1.95253
SERPINA4	-0.013453	0.00758925	-1.77264	0.0762947	1	1	Down	n.s.	1.11751
SERPINA6	-0.00262262	0.00546351	-0.480026	0.631211	1	1	Down	n.s.	0.199825
SERPINA7	-0.00627287	0.00598405	-1.04827	0.294522	1	1	Down	n.s.	0.530883
SERPINB9	-0.002723	0.0106468	-0.255756	0.79814	1	1	Down	n.s.	0.0979209
SERPINC1	-0.00183194	0.00474981	-0.385687	0.69973	1	1	Down	n.s.	0.155069
SERPINE1	-0.0370958	0.0218549	-1.69737	0.0896332	1	1	Down	n.s.	1.04753
SERPINE2	-0.00240102	0.0205862	-0.116633	0.907152	1	1	Down	n.s.	0.04232
SERPINF2	-0.00138141	0.00441495	-0.312893	0.754363	1	1	Down	n.s.	0.122419
SFTPA1	-0.00904912	0.0184807	-0.489652	0.624382	1	1	Down	n.s.	0.20455
SFTPA2	-0.00306917	0.0171492	-0.178969	0.857963	1	1	Down	n.s.	0.0665314
SGSH	-0.0407276	0.0179921	-2.26363	0.0236015	1	1	Down	n.s.	1.62706
SH3BP1	-0.00649198	0.0157653	-0.411788	0.680497	1	1	Down	n.s.	0.167174
SH3GLB2	-0.0270465	0.0217094	-1.24584	0.21283	1	1	Down	n.s.	0.671968
SHBG	-0.0191607	0.0175136	-1.09405	0.27394	1	1	Down	n.s.	0.562345
SHH	-0.0175974	0.0137412	-1.28062	0.200333	1	1	Down	n.s.	0.698248
SIGLEC15	-0.0376227	0.0251093	-1.49836	0.134047	1	1	Down	n.s.	0.872744
SIL1	-0.0045258	0.0104655	-0.432447	0.665419	1	1	Down	n.s.	0.176905
SIRT2	-0.00631265	0.0285066	-0.221445	0.824747	1	1	Down	n.s.	0.0836794
SIT1	-0.00321168	0.0185604	-0.17304	0.862621	1	1	Down	n.s.	0.06418
SKAP1	-0.0247553	0.0240917	-1.02754	0.30417	1	1	Down	n.s.	0.516884
SLAMF1	-0.029958	0.0191672	-1.56298	0.118064	1	1	Down	n.s.	0.927882
SLAMF7	-0.0327726	0.0187637	-1.7466	0.0807136	1	1	Down	n.s.	1.09305
SLC16A1	-0.0548628	0.0186486	-2.94193	0.00326327	0.280199	1	Down	n.s.	2.48635
SLC34A3	-0.0183579	0.0155416	-1.18121	0.237527	1	1	Down	n.s.	0.624286
SLC39A14	-0.00998515	0.0107131	-0.932049	0.351316	1	1	Down	n.s.	0.454302
SLC4A1	-0.0369645	0.0153728	-2.40454	0.0161967	0.854563	1	Down	n.s.	1.79057
SLITRK6	-0.00380732	0.0110706	-0.343914	0.730912	1	1	Down	n.s.	0.136135
SLURP1	-0.0207403	0.0118744	-1.74663	0.0807081	1	1	Down	n.s.	1.09308
SMAD5	-0.000103183	0.00665219	-0.0155111	0.987624	1	1	Down	n.s.	0.00540816
SMNDC1	-0.0148966	0.0200881	-0.741564	0.458356	1	1	Down	n.s.	0.338798
SMOC1	-0.0104039	0.0108319	-0.960482	0.336817	1	1	Down	n.s.	0.472606
SMPD3	-0.00495	0.0187472	-0.264039	0.791751	1	1	Down	n.s.	0.101411
SNAP29	-0.00263556	0.0293687	-0.0897403	0.928494	1	1	Down	n.s.	0.0322209
SNAPIN	-0.0216711	0.0186005	-1.16508	0.243993	1	1	Down	n.s.	0.612623
SNRPB2	-0.00198493	0.0145408	-0.136508	0.891421	1	1	Down	n.s.	0.0499173
SNX15	-0.0159219	0.0177106	-0.899002	0.368657	1	1	Down	n.s.	0.433378
SOD1	-0.0116078	0.0158948	-0.730293	0.465215	1	1	Down	n.s.	0.332346
SORBS1	-0.00693286	0.0126565	-0.547772	0.583851	1	1	Down	n.s.	0.233698
SOX2	-0.00174209	0.00747775	-0.232971	0.815785	1	1	Down	n.s.	0.0884241
SPARC	-0.0757917	0.0228155	-3.32194	0.000894561	0.108625	1	Down	n.s.	3.04839
SPART	-0.00614593	0.0250628	-0.245222	0.806286	1	1	Down	n.s.	0.0935109
SPESP1	-0.0342754	0.00963517	-3.55732	0.000375043	0.0539552	1	Down	n.s.	3.42592
SPINK1	-0.0410896	0.0136202	-3.01682	0.00255564	0.233766	1	Down	n.s.	2.5925
SPINK4	-0.0425313	0.0208026	-2.04451	0.0409079	1	1	Down	n.s.	1.38819
SPINK6	-0.0411294	0.0176968	-2.32411	0.0201234	1	1	Down	n.s.	1.6963
SPINK8	-0.00338995	0.0118236	-0.286709	0.774336	1	1	Down	n.s.	0.11107
SPINT2	-0.00522622	0.0131079	-0.398707	0.690111	1	1	Down	n.s.	0.161081
SPINT3	-0.0755607	0.0470419	-1.60624	0.108228	1	1	Down	n.s.	0.96566
SPTBN2	-0.00379948	0.0102683	-0.37002	0.71137	1	1	Down	n.s.	0.147905
SRP14	-0.0123785	0.0198367	-0.624022	0.532616	1	1	Down	n.s.	0.273586
SRPX	-0.012104	0.01129	-1.0721	0.283681	1	1	Down	n.s.	0.547169
SSB	-0.0208892	0.0186876	-1.11781	0.263655	1	1	Down	n.s.	0.578964
SSH3	-0.0141447	0.00943712	-1.49884	0.133923	1	1	Down	n.s.	0.873146
ST13	-0.043803	0.0182341	-2.40226	0.0162983	0.856494	1	Down	n.s.	1.78786
ST6GAL1	-0.000612395	0.00957343	-0.0639682	0.948996	1	1	Down	n.s.	0.0227357
STAMBP	-0.00470415	0.0207567	-0.226633	0.82071	1	1	Down	n.s.	0.0858102
STEAP4	-0.0112159	0.0235704	-0.475845	0.634187	1	1	Down	n.s.	0.197783
STIP1	-0.0205265	0.0213168	-0.962924	0.33559	1	1	Down	n.s.	0.474191
STX16	-0.0145069	0.0187145	-0.775168	0.438244	1	1	Down	n.s.	0.358284
STX4	-0.00394284	0.0197225	-0.199916	0.841547	1	1	Down	n.s.	0.0749216
STX6	-0.0328303	0.0218588	-1.50193	0.133122	1	1	Down	n.s.	0.875749
STX7	-0.0316788	0.016184	-1.95742	0.0503048	1	1	Down	n.s.	1.29839
STX8	-0.00533339	0.015926	-0.334886	0.737713	1	1	Down	n.s.	0.132113
STXBP3	-0.00596689	0.0140882	-0.423537	0.671905	1	1	Down	n.s.	0.172692
SUGP1	-0.0135033	0.0130333	-1.03606	0.300179	1	1	Down	n.s.	0.52262
SUMF2	-0.00710393	0.0170537	-0.416563	0.677	1	1	Down	n.s.	0.169411
SUSD1	-0.00210497	0.0155782	-0.135123	0.892516	1	1	Down	n.s.	0.0493842
SUSD5	-0.00256793	0.011093	-0.23149	0.816935	1	1	Down	n.s.	0.0878124
SV2A	-0.000221267	0.0197864	-0.0111828	0.991078	1	1	Down	n.s.	0.00389231
TBC1D17	-0.0369123	0.0146421	-2.52097	0.0117063	0.673162	1	Down	n.s.	1.93158
TBCA	-0.02237	0.0275439	-0.812158	0.416706	1	1	Down	n.s.	0.380171
TCN2	-0.011732	0.00958824	-1.22358	0.221116	1	1	Down	n.s.	0.655381
TCP11	-0.0181509	0.0185436	-0.978821	0.327674	1	1	Down	n.s.	0.484558
TET2	-0.0255128	0.0319552	-0.798393	0.424647	1	1	Down	n.s.	0.371972
TFF3	-0.0103415	0.0147308	-0.702034	0.482661	1	1	Down	n.s.	0.316358
TGFB1	-0.0146251	0.0125001	-1.17	0.242006	1	1	Down	n.s.	0.616174
TGFBR1	-0.00511827	0.00706583	-0.72437	0.468843	1	1	Down	n.s.	0.328973
TGM2	-0.0797043	0.0245131	-3.25149	0.00114875	0.131812	1	Down	n.s.	2.93978
THPO	-0.0318172	0.0124411	-2.55744	0.0105476	0.637299	1	Down	n.s.	1.97685
THTPA	-0.0186637	0.0280233	-0.666009	0.505409	1	1	Down	n.s.	0.296357
TIGAR	-0.0160595	0.0152308	-1.05441	0.291701	1	1	Down	n.s.	0.535062
TIGIT	-0.0304793	0.0116578	-2.61449	0.00893918	0.566095	1	Down	n.s.	2.0487
TIMP3	-0.00516879	0.0420297	-0.122979	0.902124	1	1	Down	n.s.	0.0447338
TIMP4	-0.00255674	0.0129078	-0.198078	0.842985	1	1	Down	n.s.	0.0741803
TJAP1	-0.0165854	0.0270673	-0.612745	0.540048	1	1	Down	n.s.	0.267568
TLR4	-0.0072358	0.00903594	-0.800781	0.423263	1	1	Down	n.s.	0.37339
TMPRSS5	-0.0078393	0.0124977	-0.627258	0.530493	1	1	Down	n.s.	0.275321
TNFRSF11B	-0.000550333	0.00949277	-0.0579739	0.95377	1	1	Down	n.s.	0.0205565
TNFSF10	-0.00742128	0.00841569	-0.881839	0.377868	1	1	Down	n.s.	0.42266
TNFSF12	-0.0194388	0.00922369	-2.10749	0.0350801	1	1	Down	n.s.	1.45494
TNFSF13	-0.0208698	0.00861269	-2.42315	0.0153901	0.832629	1	Down	n.s.	1.81276
TNFSF14	-0.0150736	0.018815	-0.801148	0.42305	1	1	Down	n.s.	0.373609
TNNI3	-0.0320899	0.0269625	-1.19017	0.233986	1	1	Down	n.s.	0.630809
TNR	-0.0228143	0.0138881	-1.64273	0.100446	1	1	Down	n.s.	0.998068
TOMM20	-0.00661087	0.024755	-0.267052	0.78943	1	1	Down	n.s.	0.102686
TP53	-0.0342177	0.0139943	-2.44512	0.0144839	0.799119	1	Down	n.s.	1.83911
TP53I3	-0.0103946	0.0173046	-0.600681	0.548055	1	1	Down	n.s.	0.261176
TP73	-0.00721552	0.0108895	-0.662611	0.507583	1	1	Down	n.s.	0.294493
TPM3	-0.015208	0.0140891	-1.07941	0.280409	1	1	Down	n.s.	0.552208
TPP1	-0.0108815	0.014943	-0.728204	0.466492	1	1	Down	n.s.	0.331156
TPSAB1	-0.0183121	0.0167795	-1.09134	0.27513	1	1	Down	n.s.	0.560462
TRAF2	-0.014129	0.0231091	-0.611406	0.540934	1	1	Down	n.s.	0.266856
TRAF3	-0.02734	0.0119039	-2.29674	0.0216386	1	1	Down	n.s.	1.66477
TREH	-0.00906734	0.0241486	-0.375481	0.707305	1	1	Down	n.s.	0.150393
TREML1	-0.0123608	0.0167926	-0.736085	0.461683	1	1	Down	n.s.	0.335656
TRIAP1	-0.0387642	0.0203461	-1.90524	0.0567544	1	1	Down	n.s.	1.246
TRIM21	-0.0135716	0.0249318	-0.544348	0.586204	1	1	Down	n.s.	0.231951
TRIM26	-0.0299424	0.0181896	-1.64612	0.0997455	1	1	Down	n.s.	1.00111
TRIM5	-0.00913107	0.0277863	-0.328618	0.742446	1	1	Down	n.s.	0.129335
TRPV3	-0.0178551	0.0158792	-1.12444	0.260834	1	1	Down	n.s.	0.583636
TSC1	-0.0134384	0.0240456	-0.558871	0.576252	1	1	Down	n.s.	0.239387
TSLP	-0.00528944	0.0193	-0.274064	0.784036	1	1	Down	n.s.	0.105664
TSNAX	-0.0126106	0.0128668	-0.980093	0.327046	1	1	Down	n.s.	0.485391
TSPAN15	-0.00524881	0.0162047	-0.323906	0.746011	1	1	Down	n.s.	0.127255
TSPAN8	-0.0238922	0.0317304	-0.752974	0.45147	1	1	Down	n.s.	0.345372
TSPYL1	-0.00775459	0.0131001	-0.591948	0.553888	1	1	Down	n.s.	0.256578
TTR	-0.00593216	0.00809444	-0.732868	0.463643	1	1	Down	n.s.	0.333816
TXLNA	-0.015593	0.0287829	-0.541743	0.587998	1	1	Down	n.s.	0.230624
TXN	-0.006636	0.0142058	-0.467135	0.640406	1	1	Down	n.s.	0.193545
TXNDC15	-0.0306748	0.00878064	-3.49346	0.000477215	0.0648761	1	Down	n.s.	3.32129
TYRP1	-0.016779	0.0197668	-0.848845	0.395972	1	1	Down	n.s.	0.402335
UBAC1	-0.0401648	0.0113159	-3.54941	0.00038645	0.0552387	1	Down	n.s.	3.41291
UBQLN3	-0.0117615	0.0159244	-0.738582	0.460165	1	1	Down	n.s.	0.337087
UBXN1	-0.0235165	0.022303	-1.05441	0.291702	1	1	Down	n.s.	0.535061
UMOD	-0.0184385	0.0175361	-1.05146	0.293054	1	1	Down	n.s.	0.533052
UPK3BL1	-0.00832643	0.0171445	-0.485663	0.627209	1	1	Down	n.s.	0.202588
UROD	-0.0223007	0.022385	-0.99623	0.319144	1	1	Down	n.s.	0.496013
UXS1	-0.024087	0.0169223	-1.42339	0.154629	1	1	Down	n.s.	0.810708
VASH1	-0.0137286	0.0262854	-0.522289	0.601471	1	1	Down	n.s.	0.220785
VCAN	-0.00871659	0.00966718	-0.901668	0.367237	1	1	Down	n.s.	0.435053
VCPKMT	-0.0193979	0.0277075	-0.700096	0.483871	1	1	Down	n.s.	0.31527
VEGFA	-0.0148472	0.0188233	-0.78877	0.43025	1	1	Down	n.s.	0.366279
VEGFB	-0.00611125	0.00960395	-0.636326	0.524567	1	1	Down	n.s.	0.280199
VEGFC	-0.0308486	0.0179674	-1.71692	0.0860001	1	1	Down	n.s.	1.0655
VGF	-0.00568131	0.00986796	-0.575733	0.564798	1	1	Down	n.s.	0.248107
VIT	-0.00109967	0.0120515	-0.0912473	0.927296	1	1	Down	n.s.	0.0327814
VMO1	-0.0321136	0.0217886	-1.47387	0.140524	1	1	Down	n.s.	0.852251
VNN1	-0.0313862	0.0237949	-1.31903	0.187166	1	1	Down	n.s.	0.727773
VNN2	-0.000858651	0.015029	-0.057133	0.954439	1	1	Down	n.s.	0.0202516
VSNL1	-0.00692587	0.0121311	-0.570918	0.568058	1	1	Down	n.s.	0.245607
VSTM2L	-0.00910623	0.0185764	-0.490204	0.623992	1	1	Down	n.s.	0.204821
VTA1	-0.000794483	0.0229188	-0.0346651	0.972347	1	1	Down	n.s.	0.0121788
VWC2L	-0.0197646	0.0150115	-1.31663	0.187968	1	1	Down	n.s.	0.725916
VWF	-0.014641	0.023671	-0.618522	0.536234	1	1	Down	n.s.	0.270646
WASF3	-0.00929324	0.0271289	-0.342558	0.731932	1	1	Down	n.s.	0.135529
WASL	-0.00325878	0.0192718	-0.169096	0.865722	1	1	Down	n.s.	0.0626214
WDR46	-0.00130904	0.0117652	-0.111264	0.911407	1	1	Down	n.s.	0.0402875
WWP2	-0.019596	0.0175297	-1.11787	0.263626	1	1	Down	n.s.	0.579011
XCL1	-0.00598485	0.0178048	-0.336137	0.736769	1	1	Down	n.s.	0.132669
YOD1	-0.0504587	0.0205112	-2.46006	0.0138954	0.768993	1	Down	n.s.	1.85713
ZHX2	-0.0157887	0.0108314	-1.45769	0.144933	1	1	Down	n.s.	0.838832
ZNF75D	-0.0353912	0.0195863	-1.80694	0.0707786	1	1	Down	n.s.	1.1501
ZNF830	-0.0142767	0.0253406	-0.56339	0.573172	1	1	Down	n.s.	0.241715
ZNRD2	-0.0358054	0.0222551	-1.60886	0.107653	1	1	Down	n.s.	0.967974

## Sheet: FigS4
variable	n_obs	n_event	estimate	std.error	statistic	conf.low	conf.high	p-value
EVENT_AGE	108	13	0.829	0.0564	-3.31	0.743	0.926	0.000919
sum	108	13	0.811	0.166	-1.26	0.585	1.12	0.207
SEXmale	108	13	0.246	1.2	-1.17	0.0234	2.58	0.242
TXlung	108	13	1.01	0.876	0.00792	0.181	5.61	0.994
PC1	108	13	3.23e-20	28.4	-1.58	2.05e-44	51100	0.114
PC2	108	13	5.26e+62	77.2	1.87	0.0011	2.52e+128	0.0613
PC3	108	13	1e-56	59.3	-2.17	3.34e-107	3.02e-06	0.0297
PC4	108	13	1.65e-34	77.9	-0.998	7.44e-101	3.68e+32	0.318
PC5	108	13	2.35e-73	113	-1.47	5.82e-170	9.51e+23	0.141
PC6	108	13	9.26e-73	101	-1.64	7.99e-159	107000000000000	0.101
PC7	108	13	1.29e+30	105	0.663	1.37e-59	1.2e+119	0.507
PC8	108	13	9.55e+73	161	1.06	1.91e-63	4.78e+210	0.289
PC9	108	13	1.03e+25	82.5	0.698	6.64e-46	1.6e+95	0.485
PC10	108	13	5.33e+42	101	0.969	2.22e-44	1.28e+129	0.332
E4_DIABETES	108	13	2.28	0.942	0.874	0.36	14.4	0.382
Z21_FAMILY_HISTORY_MALIG_NEOPLASM	108	13	NA	0	NA	NA	NA	NA
sum:E4_DIABETES	108	13	3.99	0.542	2.55	1.38	11.6	0.0106
